# Supplementary material for: Comparative analysis of module-based versus direct methods for reverse-engineering transcriptional regulatory networks
Source: BMC Syst Biol. 2009 May 7;3:49. doi: 10.1186/1752-0509-3-49 (PMC2684101; doi:10.1186/1752-0509-3-49)
Supplement: Additional file 7 — E. coli list of candidate regulators. E. coli list of candidate regulators, used as input for LeMoNe and CLR. [file 1752-0509-3-49-S7.txt]

acrR
ada
adiY
agaR
alaS
alpA
appY
araC
arcA
argR
arsR
ascG
asnC
atoC
b0502
b0817
b0846
b1146
b1201
b1213
b1284
b1399
b1422
b1438
b1439
b1450
b1497
b1499
b1506
b1649
b1696
b1770
b1827
b2248
b2382
b2531
b2667
b2865
b2981
b3021
b3023
baeR
basR
betI
bglJ
birA
bolA
cadC
caiF
cbl
celD
citB
cpxR
creB
crl
crp
csgD
cspA
cspB
cspC
cynR
cysB
cytR
deoR
dicA
dnaA
dsdC
ebgR
emrR
envR
envY
evgA
exuR
fadR
farR
feaR
fecI
fhlA
fimZ
fis
flhC
flhD
fliA
fnr
fruR
frvR
fucR
fur
galR
galS
gatR_1
gatR_2
gcvA
gcvR
glcC
glnG
glpR
gntR
gutM
hcaR
himA
himD
hipA
hipB
hns
htgA
hupA
hupB
hycA
hydG
hyfR
iciA
iclR
idnR
ilvY
kdpE
lacI
leuO
lexA
lldR
lrhA
lrp
lysR
malI
malT
marA
marR
melR
metJ
metR
mhpR
mlc
modE
mtlR
nac
nadR
nagC
narL
narP
nhaR
nlp
ogrK
ompR
osmE
oxyR
pdhR
pepA
perR
phnF
phoB
phoP
prpR
pspC
pspF
purR
putA
rbsR
rcsA
rcsB
rfaH
rhaR
rhaS
rob
rpiR
rpoD
rpoE
rpoH
rpoN
rpoS
rstA
rtcR
sdiA
sfsA
sgcR
slyA
soxR
soxS
srlR
stpA
tdcA
tdcR
torR
treR
trpR
tyrR
uhpA
uidR
uvrY
uxuR
xapR
xylR
yabN
yaeG
yafC
yagA
yagI
yagP
yahA
yahB
yahD
yaiV
yaiW
ybaD
ybaO
ybaQ
ybbI
ybbS
ybbU
ybcM
ybdO
ybeF
ybhD
ybhN
ybiH
ycaN
ycdC
ycfQ
ycgE
ychA
ycjC
ycjW
ycjZ
ydaK
ydaR
ydcN
yddM
ydeW
ydfH
ydhB
yeaM
yeaT
yebK
yedW
yeeY
yegW
yehV
yeiE
yeiL
yfeC
yfeD
yfeG
yfeR
yfeT
yfhA
yfhH
yfiE
yfjR
ygaA
ygaE
ygbI
ygeH
ygeK
ygeV
ygfI
yggD
ygiP
ygiX
ygjM
yhaJ
yhcF
yhcK
yhcS
yhdM
yheO
yhfR
yhhG
yhiE
yhiF
yhiW
yhiX
yhjB
yhjC
yiaG
yiaJ
yiaU
yidF
yidL
yidP
yidW
yidZ
yieP
yifA
yihL
yihW
yiiE
yijC
yijO
yjbK
yjdC
yjdG
yjeB
yjfJ
yjfQ
yjgJ
yjhI
yjhU
yjiE
yjiR
yjjM
yjjQ
yjjU
ykgA
ykgD
ykgK
ylcA
ymfN
yneJ
ynfL
yohL
yphH
yqeI
yqhC
yqjI
yrbA
ytfA
ytfH
