# Supplementary material for: Comparative analysis of module-based versus direct methods for reverse-engineering transcriptional regulatory networks
Source: BMC Syst Biol. 2009 May 7;3:49. doi: 10.1186/1752-0509-3-49 (PMC2684101; doi:10.1186/1752-0509-3-49)
Supplement: Additional file 8 — E. coli reference network. E. coli reference network of known transcriptional interactions, compiled from RegulonDB and EcoCyc. [file 1752-0509-3-49-S8.txt]

metJ	abc
rpoD	abc
rpoD	accB
rpoD	accC
rpoD	accD
arcA	aceA
crp	aceA
fruR	aceA
himA	aceA
himD	aceA
iclR	aceA
rpoD	aceA
arcA	aceB
crp	aceB
fruR	aceB
himA	aceB
himD	aceB
iclR	aceB
rpoD	aceB
arcA	aceE
crp	aceE
fnr	aceE
pdhR	aceE
rpoD	aceE
arcA	aceF
crp	aceF
fnr	aceF
pdhR	aceF
rpoD	aceF
arcA	ackA
fnr	ackA
arcA	acnB
crp	acnB
fis	acnB
fruR	acnB
rpoD	acnB
acrR	acrA
marA	acrA
phoP	acrA
rob	acrA
rpoD	acrA
soxS	acrA
acrR	acrR
crp	acs
fis	acs
himA	acs
himD	acs
rpoD	acs
ada	ada
rpoD	ada
fis	adhE
fnr	adhE
fruR	adhE
narL	adhE
rpoD	adhE
rpoS	adhE
adiY	adiA
himA	adiA
himD	adiA
hns	adiA
rpoD	adiA
agaR	agaR
rpoD	agaR
crp	agp
metJ	ahpC
oxyR	ahpC
rpoD	ahpC
metJ	ahpF
oxyR	ahpF
rpoD	ahpF
rpoE	ahpF
ada	aidB
lrp	aidB
rpoD	aidB
rpoS	aidB
alaS	alaS
fis	alaT
lrp	alaT
rpoD	alaT
fis	alaU
hns	alaU
lrp	alaU
rpoD	alaU
fis	alaW
rpoD	alaW
fis	alaX
rpoD	alaX
arcA	aldA
crp	aldA
dnaA	aldA
fnr	aldA
rpoD	aldA
crp	aldB
fis	aldB
rpoS	aldB
rpoD	amiB
glnG	amtB
rpoN	amtB
yhiX	amtB
rpoD	amyA
crp	ansB
fnr	ansB
rpoD	ansB
appY	appA
arcA	appA
rpoD	appA
rpoS	appA
appY	appB
arcA	appB
rpoD	appB
rpoS	appB
appY	appC
arcA	appC
rpoD	appC
rpoS	appC
hns	appY
araC	araA
crp	araA
rpoD	araA
araC	araB
crp	araB
rpoD	araB
araC	araC
crp	araC
rpoD	araC
araC	araD
crp	araD
rpoD	araD
araC	araE
crp	araE
rpoD	araE
araC	araF
crp	araF
rpoD	araF
araC	araG
crp	araG
rpoD	araG
araC	araH_2
crp	araH_2
rpoD	araH_2
araC	araJ
crp	araJ
rpoD	araJ
fnr	arcA
rpoD	arcA
argR	argA
argR	argB
rpoD	argB
argR	argC
rpoD	argC
argR	argD
phoP	argD
rpoD	argD
argR	argF
rpoD	argF
argR	argG
crp	argG
rpoD	argG
argR	argH
rpoD	argH
argR	argI
rpoD	argI
rpoD	argQ
argR	argR
rpoD	argR
glnG	argT
rpoN	argT
fis	argU
rpoD	argU
rpoD	argV
fis	argW
rpoD	argW
fis	argX
rpoD	argX
rpoD	argZ
crp	aroA
lrp	aroA
rpoD	aroA
rpoD	aroB
rpoD	aroF
tyrR	aroF
cpxR	aroG
rpoD	aroG
tyrR	aroG
rpoD	aroH
trpR	aroH
rpoD	aroK
rpoD	aroL
trpR	aroL
tyrR	aroL
rpoD	aroM
trpR	aroM
tyrR	aroM
rpoD	aroP
tyrR	aroP
rpoD	arsR
ascG	ascG
rpoD	ascG
yhiX	asnB
asnC	asnC
nac	asnC
rpoD	asnC
rpoD	asnT
rpoD	asnU
rpoD	asnV
crp	aspA
fnr	aspA
narL	aspA
rpoD	aspA
fis	aspV
rpoD	aspV
phoB	asr
rpoD	asr
rpoD	atpA
rpoD	atpB
rpoD	atpC
rpoD	atpD
rpoD	atpE
rpoD	atpF
rpoD	atpG
rpoD	atpH
rpoD	atpI
crp	b0805
fur	b0805
rpoD	b0805
arcA	b1007
glnG	b1007
phoP	b1007
rpoN	b1007
arcA	b1008
glnG	b1008
phoP	b1008
rpoN	b1008
arcA	b1009
glnG	b1009
phoP	b1009
rpoN	b1009
arcA	b1010
glnG	b1010
phoP	b1010
rpoN	b1010
arcA	b1011
glnG	b1011
phoP	b1011
rpoN	b1011
arcA	b1012
glnG	b1012
phoP	b1012
rpoN	b1012
cpxR	b1016
rpoD	b1016
cpxR	b1017
rpoD	b1017
b1201	b1199
b1201	b1200
b1201	b1201
rpoD	b1213
rpoD	b1248
rpoD	b1399
rcsA	b1481
rcsB	b1481
glnG	b1484
rpoN	b1484
glnG	b1487
rpoN	b1487
glnG	b1488
rpoN	b1488
crp	b1516
rpoS	b1516
ydeW	b1516
crp	b1518
rpoS	b1518
ydeW	b1518
fnr	b1587
fnr	b1588
fnr	b1589
fnr	b1590
fnr	b1591
b2531	b1680
fur	b1680
himA	b1680
himD	b1680
oxyR	b1680
rpoD	b1680
rpoD	b1742
argR	b1745
glnG	b1745
rpoD	b1745
rpoN	b1745
rpoS	b1745
argR	b1746
glnG	b1746
rpoD	b1746
rpoN	b1746
rpoS	b1746
argR	b1747
glnG	b1747
rpoD	b1747
rpoN	b1747
rpoS	b1747
fliA	b1760
phoP	b1826
flhC	b1904
flhD	b1904
fnr	b1904
fur	b1973
rpoD	b1973
soxS	b1973
rpoS	b2097
b0817	b2392
fur	b2392
rpoE	b2431
b2531	b2529
rpoD	b2529
b2531	b2531
rpoD	b2531
rpoE	b2595
crp	b2659
hns	b2659
lrp	b2659
rpoS	b2659
ygaE	b2659
arcA	b2997
narL	b2997
rpoD	b2997
cpxR	b3913
rpoD	b3913
rpoD	b4140
baeR	baeR
cpxR	baeR
rpoD	bcp
arcA	betB
betI	betB
rpoD	betB
arcA	betI
betI	betI
rpoD	betI
crp	bglB
fis	bglB
hns	bglB
crp	bglG
fis	bglG
hns	bglG
birA	bioB
rpoD	bioB
birA	bioC
rpoD	bioC
birA	bioD
rpoD	bioD
birA	bioF
rpoD	bioF
rpoS	blc
hns	bolA
ompR	bolA
rpoD	bolA
rpoS	bolA
arcA	cadA
cadC	cadA
hns	cadA
rpoD	cadA
yhiE	cadA
yhiX	cadA
arcA	cadB
cadC	cadB
hns	cadB
rpoD	cadB
yhiE	cadB
yhiX	cadB
cadC	cadC
fnr	cadC
rpoD	cadC
crp	caiF
fnr	caiF
hns	caiF
narL	caiF
rpoD	caiF
argR	carA
himA	carA
himD	carA
pepA	carA
purR	carA
rpoD	carA
argR	carB
himA	carB
himD	carB
pepA	carB
purR	carB
rpoD	carB
cysB	cbl
glnG	cbl
rpoD	cbl
rpoD	cbpA
rpoS	cbpA
crp	cdd
cytR	cdd
rpoD	cdd
celD	celD
crp	celD
nagC	celD
rpoD	cfa
rpoS	cfa
cpxR	cheA
fliA	cheA
fliA	cheB
fnr	cheB
fliA	cheR
fnr	cheR
cpxR	cheW
fliA	cheW
fliA	cheY
fnr	cheY
fliA	cheZ
fnr	cheZ
crp	chpA
fis	chpA
hns	chpA
rpoD	chpA
rpoD	chpS
crp	cirA
fur	cirA
rpoD	cirA
rpoD	clpA
rpoH	clpB
rpoH	clpP
rpoH	clpX
rpoD	cls
rpoD	cmk
nac	codA
purR	codA
rpoD	codA
nac	codB
purR	codB
rpoD	codB
cpxR	cpxR
rpoD	cpxR
rpoD	creB
crp	crp
rpoD	crp
crp	crr
fruR	crr
mlc	crr
rpoD	crr
cpxR	csgA
csgD	csgA
rpoD	csgA
rpoS	csgA
cpxR	csgD
crp	csgD
csgD	csgD
ompR	csgD
rcsA	csgD
rcsB	csgD
rpoS	csgD
cpxR	csgE
crp	csgE
csgD	csgE
ompR	csgE
rcsA	csgE
rcsB	csgE
rpoS	csgE
cpxR	csgF
crp	csgF
csgD	csgF
ompR	csgF
rcsA	csgF
rcsB	csgF
rpoS	csgF
cpxR	csgG
crp	csgG
csgD	csgG
ompR	csgG
rcsA	csgG
rcsB	csgG
rpoS	csgG
crp	csiE
hns	csiE
rpoD	csiE
rpoS	csiE
rpoD	cspA
hns	cspD
rpoD	cspD
crp	cstA
rpoD	cstA
argR	cstC
glnG	cstC
rpoD	cstC
rpoN	cstC
rpoS	cstC
rpoE	cutC
purR	cvpA
rpoD	cvpA
crp	cyaA
rpoD	cyaA
arcA	cydA
fnr	cydA
fruR	cydA
hns	cydA
rpoD	cydA
arcA	cydB
fnr	cydB
fruR	cydB
hns	cydB
rpoD	cydB
cynR	cynR
rpoD	cynR
arcA	cyoA
crp	cyoA
fnr	cyoA
fur	cyoA
rpoD	cyoA
yhiE	cyoA
arcA	cyoB
crp	cyoB
fnr	cyoB
fur	cyoB
rpoD	cyoB
yhiE	cyoB
arcA	cyoC
crp	cyoC
fnr	cyoC
fur	cyoC
rpoD	cyoC
yhiE	cyoC
arcA	cyoD
crp	cyoD
fnr	cyoD
fur	cyoD
rpoD	cyoD
yhiE	cyoD
arcA	cyoE
crp	cyoE
fnr	cyoE
fur	cyoE
rpoD	cyoE
yhiE	cyoE
cysB	cysA
rpoD	cysA
cysB	cysB
rpoD	cysB
cysB	cysC
rpoD	cysC
cysB	cysD
rpoD	cysD
cysB	cysH
himA	cysH
himD	cysH
rpoD	cysH
cysB	cysI
himA	cysI
himD	cysI
rpoD	cysI
cysB	cysJ
himA	cysJ
himD	cysJ
rpoD	cysJ
cysB	cysK
rpoD	cysK
cysB	cysM
rpoD	cysM
cysB	cysN
rpoD	cysN
cysB	cysP
rpoD	cysP
rpoD	cysT
cysB	cysU
rpoD	cysU
cysB	cysW
rpoD	cysW
crp	cytR
cytR	cytR
rpoD	cytR
bolA	dacC
crp	dadA
lrp	dadA
rpoD	dadA
crp	dadX
lrp	dadX
rpoD	dadX
rpoD	dam
arcA	dctA
crp	dctA
rpoN	dctA
yjdG	dctA
crp	dcuB
fnr	dcuB
narL	dcuB
yjdG	dcuB
arcA	dcuC
fnr	dcuC
rpoE	ddg
rpoD	ddlB
rpoD	def
crp	deoA
cytR	deoA
deoR	deoA
fis	deoA
modE	deoA
rpoD	deoA
crp	deoB
cytR	deoB
deoR	deoB
fis	deoB
modE	deoB
rpoD	deoB
crp	deoC
cytR	deoC
deoR	deoC
fis	deoC
modE	deoC
rpoD	deoC
crp	deoD
cytR	deoD
deoR	deoD
fis	deoD
modE	deoD
rpoD	deoD
lexA	dinF
rpoD	dinF
lexA	dinG
rpoD	dinG
fnr	dmsA
himA	dmsA
himD	dmsA
modE	dmsA
narL	dmsA
rpoD	dmsA
fnr	dmsB
himA	dmsB
himD	dmsB
modE	dmsB
narL	dmsB
rpoD	dmsB
dnaA	dnaA
iciA	dnaA
rpoE	dnaE
lexA	dnaG
rpoD	dnaG
rpoH	dnaJ
rpoH	dnaK
dnaA	dnaN
iciA	dnaN
rpoD	dnaN
rpoS	dnaN
fnr	dppA
himA	dppA
himD	dppA
rpoD	dppA
fnr	dppB
himA	dppB
himD	dppB
rpoD	dppB
fnr	dppC
himA	dppC
himD	dppC
rpoD	dppC
fnr	dppD
himA	dppD
himD	dppD
rpoD	dppD
fnr	dppF
himA	dppF
himD	dppF
rpoD	dppF
himA	dps
himD	dps
oxyR	dps
rpoD	dps
rpoS	dps
cpxR	dsbA
rpoD	dsbA
cpxR	dsbC
rpoE	dsbC
dsdC	dsdC
rpoD	dsdC
rpoD	dut
b1827	eda
fruR	eda
gntR	eda
phoB	eda
rpoD	eda
rpoD	efp
emrR	emrR
rpoD	emrR
crp	entA
fur	entA
rpoD	entA
crp	entB
fur	entB
rpoD	entB
crp	entC
fur	entC
rpoD	entC
crp	entE
fur	entE
rpoD	entE
fnr	entF
fur	entF
rpoD	entF
crp	epd
fruR	epd
rpoD	epd
rpoD	era
evgA	evgA
rpoD	evgA
fur	exbB
rpoD	exbB
fur	exbD
rpoD	exbD
exuR	exuR
fadR	fabA
rpoD	fabA
yijC	fabA
fadR	fabB
yijC	fabB
cpxR	fabZ
rpoE	fabZ
yhiE	fabZ
arcA	fadD
crp	fadD
fadR	fadD
rpoD	fadD
arcA	fadL
crp	fadL
fadR	fadL
ompR	fadL
phoP	fadL
rpoD	fadL
farR	farR
rpoD	farR
crp	fba
fruR	fba
rpoD	fba
fhlA	fdhF
fnr	fdhF
narL	fdhF
narP	fdhF
rpoN	fdhF
fnr	fdnG
narL	fdnG
narP	fdnG
rpoD	fdnG
fnr	fdnI
narL	fdnI
narP	fdnI
rpoD	fdnI
rpoD	fdx
crp	feaR
crp	fecA
fecI	fecA
fur	fecA
crp	fecB
fecI	fecB
fur	fecB
crp	fecE
fecI	fecE
fur	fecE
fecI	fecI
fur	fecI
fnr	feoA
fur	feoA
crp	fepA
fur	fepA
rpoD	fepA
fhlA	fhlA
fnr	fhlA
himA	fhlA
himD	fhlA
rpoN	fhlA
fur	fhuF
rpoD	fhuF
rpoS	fic
himA	fimA
himD	fimA
hns	fimA
lrp	fimA
rpoD	fimA
hns	fimB
rpoD	fimB
himA	fimC
himD	fimC
hns	fimC
lrp	fimC
rpoD	fimC
himA	fimI
himD	fimI
hns	fimI
lrp	fimI
rpoD	fimI
crp	fis
fis	fis
himA	fis
himD	fis
rpoD	fis
rpoE	fkpA
soxS	fldA
flhC	flgA
flhD	flgA
rpoD	flgA
flhC	flgB
flhD	flgB
rpoD	flgB
flhC	flgC
flhD	flgC
rpoD	flgC
flhC	flgD
flhD	flgD
rpoD	flgD
flhC	flgE
flhD	flgE
rpoD	flgE
flhC	flgF
flhD	flgF
rpoD	flgF
flhC	flgG
flhD	flgG
rpoD	flgG
flhC	flgH
flhD	flgH
rpoD	flgH
flhC	flgI
flhD	flgI
rpoD	flgI
flhC	flgJ
flhD	flgJ
rpoD	flgJ
fliA	flgK
fliA	flgL
flhC	flgM
flhD	flgM
fliA	flgM
rpoD	flgM
flhC	flgN
flhD	flgN
fliA	flgN
rpoD	flgN
flhC	flhA
flhD	flhA
flhC	flhB
flhD	flhB
crp	flhC
fur	flhC
himA	flhC
himD	flhC
hns	flhC
lrhA	flhC
ompR	flhC
rcsA	flhC
rcsB	flhC
rpoD	flhC
ygiX	flhC
yifA	flhC
crp	flhD
fur	flhD
himA	flhD
himD	flhD
hns	flhD
lrhA	flhD
ompR	flhD
rcsA	flhD
rcsB	flhD
rpoD	flhD
ygiX	flhD
yifA	flhD
flhC	flhE
flhD	flhE
flhC	fliA
flhD	fliA
fliA	fliA
hns	fliA
rpoD	fliA
fliA	fliC
hns	fliC
yhiE	fliC
flhC	fliD
flhD	fliD
fliA	fliD
rpoD	fliD
flhC	fliE
flhD	fliE
fliA	fliE
rpoD	fliE
flhC	fliF
flhD	fliF
fliA	fliF
rpoD	fliF
flhC	fliG
flhD	fliG
fliA	fliG
rpoD	fliG
flhC	fliH
flhD	fliH
fliA	fliH
rpoD	fliH
flhC	fliI
flhD	fliI
fliA	fliI
rpoD	fliI
flhC	fliJ
flhD	fliJ
fliA	fliJ
rpoD	fliJ
flhC	fliK
flhD	fliK
fliA	fliK
rpoD	fliK
flhC	fliL
flhD	fliL
fliA	fliL
rpoD	fliL
flhC	fliM
flhD	fliM
fliA	fliM
rpoD	fliM
flhC	fliN
flhD	fliN
fliA	fliN
rpoD	fliN
flhC	fliO
flhD	fliO
fliA	fliO
rpoD	fliO
flhC	fliP
flhD	fliP
fliA	fliP
rpoD	fliP
flhC	fliQ
flhD	fliQ
fliA	fliQ
rpoD	fliQ
flhC	fliR
flhD	fliR
fliA	fliR
rpoD	fliR
flhC	fliS
flhD	fliS
fliA	fliS
rpoD	fliS
flhC	fliT
flhD	fliT
fliA	fliT
rpoD	fliT
flhC	fliY
flhD	fliY
fliA	fliY
hns	fliY
rpoD	fliY
flhC	fliZ
flhD	fliZ
fliA	fliZ
hns	fliZ
rpoD	fliZ
oxyR	flu
rpoD	flu
fliA	flxA
rpoD	fmt
arcA	fnr
fnr	fnr
rpoD	fnr
arcA	focA
crp	focA
fnr	focA
himA	focA
himD	focA
narL	focA
rpoD	focA
marA	fpr
rpoD	fpr
soxS	fpr
fnr	frdA
narL	frdA
rpoD	frdA
yjdG	frdA
fnr	frdB
narL	frdB
rpoD	frdB
yjdG	frdB
fnr	frdC
narL	frdC
rpoD	frdC
yjdG	frdC
fnr	frdD
narL	frdD
rpoD	frdD
yjdG	frdD
fruR	fruB
rpoD	fruB
fruR	fruK
rpoD	fruK
rpoD	ftsQ
rpoS	ftsQ
sdiA	ftsQ
rpoD	ftsW
crp	fucR
fucR	fucR
rpoD	fucR
arcA	fumA
crp	fumA
fnr	fumA
rpoD	fumA
arcA	fumB
crp	fumB
fis	fumB
fnr	fumB
fur	fumB
narL	fumB
rpoD	fumB
yjdG	fumB
arcA	fumC
marA	fumC
rob	fumC
rpoS	fumC
soxR	fumC
soxS	fumC
crp	fur
fur	fur
oxyR	fur
rpoD	fur
soxS	fur
rpoE	fusA
crp	gabD
hns	gabD
lrp	gabD
nac	gabD
rpoD	gabD
rpoS	gabD
ygaE	gabD
crp	gabP
hns	gabP
lrp	gabP
nac	gabP
rpoD	gabP
rpoS	gabP
ygaE	gabP
crp	gabT
hns	gabT
lrp	gabT
nac	gabT
rpoD	gabT
rpoS	gabT
ygaE	gabT
arcA	gadA
crp	gadA
fnr	gadA
hns	gadA
rpoD	gadA
rpoS	gadA
torR	gadA
yhiE	gadA
yhiW	gadA
yhiX	gadA
crp	gadB
hns	gadB
rpoD	gadB
rpoS	gadB
yhiE	gadB
yhiW	gadB
yhiX	gadB
crp	galE
galR	galE
galS	galE
hns	galE
hupA	galE
hupB	galE
rpoD	galE
rpoS	galE
crp	galK
galR	galK
galS	galK
hns	galK
hupA	galK
hupB	galK
rpoD	galK
rpoS	galK
crp	galM
galR	galM
galS	galM
hns	galM
hupA	galM
hupB	galM
rpoD	galM
rpoS	galM
crp	galP
galR	galP
galS	galP
rpoD	galR
crp	galS
galR	galS
galS	galS
rpoD	galS
crp	galT
galR	galT
galS	galT
hns	galT
hupA	galT
hupB	galT
rpoD	galT
rpoS	galT
crp	gapA
fruR	gapA
rpoD	gapA
rpoH	gapA
fnr	gapC
fnr	gapC
arcA	gatA
crp	gatA
gatR_1	gatA
gatR_2	gatA
rpoD	gatA
arcA	gatB
crp	gatB
gatR_1	gatB
gatR_2	gatB
rpoD	gatB
arcA	gatC
crp	gatC
gatR_1	gatC
gatR_2	gatC
rpoD	gatC
arcA	gatD
crp	gatD
gatR_1	gatD
gatR_2	gatD
rpoD	gatD
arcA	gatY
crp	gatY
gatR_1	gatY
gatR_2	gatY
rpoD	gatY
arcA	gatZ
crp	gatZ
gatR_1	gatZ
gatR_2	gatZ
rpoD	gatZ
crp	gcd
himA	gcd
himD	gcd
rpoD	gcd
gcvA	gcvA
rpoD	gcvA
fnr	gcvH
gcvA	gcvH
lrp	gcvH
purR	gcvH
rpoD	gcvH
rpoD	gcvR
fnr	gcvT
gcvA	gcvT
lrp	gcvT
purR	gcvT
rpoD	gcvT
crp	gdhA
nac	gdhA
rpoD	gdhA
asnC	gidA
nac	gidA
rpoD	gidA
arcA	glcB
glcC	glcB
himA	glcB
himD	glcB
rpoD	glcB
crp	glcC
glcC	glcC
rpoD	glcC
arcA	glcD
glcC	glcD
himA	glcD
himD	glcD
rpoD	glcD
arcA	glcF
glcC	glcF
himA	glcF
himD	glcF
rpoD	glcF
arcA	glcG
glcC	glcG
himA	glcG
himD	glcG
rpoD	glcG
crp	glgA
rpoD	glgA
crp	glgC
rpoD	glgC
crp	glgS
rpoS	glgS
fruR	glk
nagC	glmS
rpoD	glmS
nagC	glmU
rpoD	glmU
crp	glnA
fis	glnA
glnG	glnA
rpoD	glnA
rpoN	glnA
crp	glnG
fis	glnG
glnG	glnG
rpoD	glnG
rpoN	glnG
glnG	glnH
himA	glnH
himD	glnH
rpoN	glnH
glnG	glnK
rpoN	glnK
yhiX	glnK
glnG	glnP
himA	glnP
himD	glnP
rpoN	glnP
fis	glnQ
glnG	glnQ
himA	glnQ
himD	glnQ
rpoN	glnQ
fis	glnV
rpoD	glnV
fis	glnW
rpoD	glnW
fis	glnX
rpoD	glnX
rpoD	gloA
arcA	glpA
crp	glpA
flhC	glpA
flhD	glpA
fnr	glpA
glpR	glpA
rpoD	glpA
arcA	glpB
crp	glpB
flhC	glpB
flhD	glpB
fnr	glpB
glpR	glpB
rpoD	glpB
arcA	glpC
crp	glpC
flhC	glpC
flhD	glpC
fnr	glpC
glpR	glpC
rpoD	glpC
arcA	glpD
crp	glpD
glpR	glpD
rpoD	glpD
crp	glpF
glpR	glpF
rpoD	glpF
crp	glpG
crp	glpK
glpR	glpK
rpoD	glpK
crp	glpQ
fnr	glpQ
glpR	glpQ
himA	glpQ
himD	glpQ
rpoD	glpQ
crp	glpR
crp	glpT
fnr	glpT
glpR	glpT
himA	glpT
himD	glpT
rpoD	glpT
arcA	gltA
crp	gltA
himA	gltA
himD	gltA
rpoD	gltA
argR	gltB
crp	gltB
fnr	gltB
himA	gltB
himD	gltB
lrp	gltB
nac	gltB
rpoD	gltB
yhiE	gltB
argR	gltD
crp	gltD
fnr	gltD
himA	gltD
himD	gltD
lrp	gltD
nac	gltD
rpoD	gltD
yhiE	gltD
metR	glyA
purR	glyA
rpoD	glyA
rpoD	glyQ
rpoD	glyS
fis	glyT
rpoD	glyT
fis	glyU
rpoD	glyU
rpoD	glyV
rpoD	glyW
rpoD	glyX
rpoD	glyY
rpoD	gnd
yhiE	gnd
rpoD	gntR
rpoD	gph
fur	gpmA
rpoD	gpmA
rpoE	greA
crp	grpE
rpoH	grpE
oxyR	grxA
crp	guaA
dnaA	guaA
fis	guaA
purR	guaA
rpoD	guaA
crp	guaB
dnaA	guaB
fis	guaB
purR	guaB
rpoD	guaB
crp	gutM
gutM	gutM
rpoD	gutM
srlR	gutM
crp	gyrA
cspA	gyrA
fis	gyrA
rpoD	gyrA
hcaR	hcaR
hns	hdeA
marA	hdeA
rpoD	hdeA
rpoS	hdeA
torR	hdeA
yhiE	hdeA
yhiX	hdeA
hns	hdeB
marA	hdeB
rpoD	hdeB
rpoS	hdeB
torR	hdeB
yhiE	hdeB
yhiX	hdeB
hns	hdeD
rpoD	hdeD
yhiE	hdeD
yhiX	hdeD
arcA	hemA
fnr	hemA
himA	hemA
himD	hemA
rpoD	hemA
rpoD	hepA
rpoD	hflK
rpoD	hflX
rpoD	hfq
cpxR	hha
rpoD	hha
himA	himA
himD	himA
rpoD	himA
rpoS	himA
himA	himD
himD	himD
rpoD	himD
rpoS	himD
himA	hipA
himD	hipA
hipA	hipA
hipB	hipA
rpoD	hipA
himA	hipB
himD	hipB
hipA	hipB
hipB	hipB
rpoD	hipB
rpoD	hisA
rpoD	hisB
rpoD	hisF
rpoD	hisH
rpoD	hisI
glnG	hisJ
rpoN	hisJ
glnG	hisM
rpoN	hisM
glnG	hisQ
rpoN	hisQ
fis	hisR
rpoD	hisR
rpoD	hisS
cpxR	hlpA
rpoE	hlpA
yhiE	hlpA
crp	hlyE
fnr	hlyE
hns	hlyE
slyA	hlyE
rpoS	hnr
cspA	hns
fis	hns
hns	hns
rpoD	hns
yhiX	hns
crp	hpt
himA	hpt
himD	hpt
rpoD	hpt
rpoD	hscA
cysB	hslJ
rpoD	hslJ
rpoH	hslU
rpoH	hslV
rpoH	htgA
rpoH	htpG
rpoH	htpX
crp	hupA
fis	hupA
crp	hupB
fis	hupB
rpoD	hupB
appY	hyaA
arcA	hyaA
b2531	hyaA
narL	hyaA
narP	hyaA
rpoD	hyaA
rpoS	hyaA
appY	hyaB
arcA	hyaB
b2531	hyaB
narL	hyaB
narP	hyaB
rpoD	hyaB
rpoS	hyaB
appY	hyaC
arcA	hyaC
b2531	hyaC
narL	hyaC
narP	hyaC
rpoD	hyaC
rpoS	hyaC
appY	hyaD
arcA	hyaD
b2531	hyaD
narL	hyaD
narP	hyaD
rpoD	hyaD
rpoS	hyaD
appY	hyaE
arcA	hyaE
b2531	hyaE
narL	hyaE
narP	hyaE
rpoD	hyaE
rpoS	hyaE
appY	hyaF
arcA	hyaF
b2531	hyaF
narL	hyaF
narP	hyaF
rpoD	hyaF
rpoS	hyaF
arcA	hybA
narL	hybA
rpoD	hybA
arcA	hybB
narL	hybB
rpoD	hybB
fhlA	hycA
himA	hycA
himD	hycA
modE	hycA
rpoN	hycA
fhlA	hycB
himA	hycB
himD	hycB
modE	hycB
rpoN	hycB
fhlA	hycF
himA	hycF
himD	hycF
modE	hycF
rpoN	hycF
crp	hydG
hydG	hydG
rpoN	hydG
fhlA	hydN
flhC	hydN
flhD	hydN
rpoN	hydN
crp	hyfR
fhlA	hyfR
fnr	hyfR
hyfR	hyfR
rpoN	hyfR
fhlA	hypA
himA	hypA
himD	hypA
rpoN	hypA
fhlA	hypB
fnr	hypB
himA	hypB
himD	hypB
rpoN	hypB
fhlA	hypC
fnr	hypC
himA	hypC
himD	hypC
rpoN	hypC
fhlA	hypD
fnr	hypD
himA	hypD
himD	hypD
rpoN	hypD
rpoH	ibpA
himA	ibpB
himD	ibpB
rpoH	ibpB
rpoN	ibpB
arcA	icdA
fruR	icdA
rpoD	icdA
phoB	iciA
fadR	iclR
iclR	iclR
crp	idnR
gntR	idnR
idnR	idnR
fis	ileT
lrp	ileT
rpoD	ileT
fis	ileU
hns	ileU
lrp	ileU
rpoD	ileU
himA	ilvA
himD	ilvA
lrp	ilvA
rpoD	ilvA
crp	ilvB
rpoD	ilvB
ilvY	ilvC
rpoD	ilvC
himA	ilvD
himD	ilvD
lrp	ilvD
rpoD	ilvD
himA	ilvE
himD	ilvE
lrp	ilvE
rpoD	ilvE
himA	ilvG
himD	ilvG
lrp	ilvG
rpoD	ilvG
hns	ilvH
lrp	ilvH
rpoD	ilvH
hns	ilvI
lrp	ilvI
rpoD	ilvI
himA	ilvL
himD	ilvL
lrp	ilvL
rpoD	ilvL
himA	ilvM
himD	ilvM
lrp	ilvM
rpoD	ilvM
crp	ilvN
rpoD	ilvN
ilvY	ilvY
rpoD	ilvY
rpoD	imp
rpoE	imp
rpoD	infA
argR	infB
crp	infB
fis	infB
rpoD	infB
rpoD	ispA
crp	ivbL
rpoD	ivbL
rpoS	katE
lrp	kbl
rpoD	kbl
rpoN	kch
rpoD	kdsA
crp	lacA
hns	lacA
lacI	lacA
rpoD	lacA
rpoD	lacI
crp	lacY
hns	lacY
lacI	lacY
rpoD	lacY
crp	lacZ
hns	lacZ
lacI	lacZ
rpoD	lacZ
crp	lamB
malT	lamB
rpoD	lamB
rpoH	ldhA
leuO	leuA
rpoD	leuA
leuO	leuB
rpoD	leuB
leuO	leuC
rpoD	leuC
leuO	leuD
rpoD	leuD
leuO	leuL
rpoD	leuL
fis	leuP
rpoD	leuP
fis	leuQ
rpoD	leuQ
rpoD	leuU
fis	leuV
rpoD	leuV
fis	leuW
rpoD	leuW
fis	leuX
rpoD	leuX
rpoD	leuZ
lexA	lexA
rpoD	lexA
lrp	livF
rpoD	livF
lrp	livG
rpoD	livG
lrp	livH
rpoD	livH
lrp	livJ
rpoD	livJ
lrp	livK
rpoD	livK
lrp	livM
rpoD	livM
arcA	lldP
lldR	lldP
pdhR	lldP
arcA	lldR
lldR	lldR
pdhR	lldR
rpoH	lon
yhiX	lon
arcA	lpdA
crp	lpdA
fis	lpdA
fnr	lpdA
pdhR	lpdA
rpoD	lpdA
rpoE	lpp
cpxR	lpxA
rpoE	lpxA
yhiE	lpxA
cpxR	lpxD
rpoE	lpxD
yhiE	lpxD
lrhA	lrhA
lrp	lrp
rpoD	lrp
yhiE	lrp
rpoD	lysC
rpoD	lysP
lysR	lysR
rpoD	lysR
lrp	lysU
rpoD	lysU
fis	lysW
rpoD	lysW
crp	malE
malT	malE
rpoD	malE
crp	malF
malT	malF
rpoD	malF
crp	malG
malT	malG
rpoD	malG
crp	malI
malI	malI
rpoD	malI
crp	malK
malT	malK
rpoD	malK
crp	malM
malT	malM
rpoD	malM
fnr	malP
malT	malP
rpoD	malP
fnr	malQ
malT	malQ
rpoD	malQ
rpoE	malQ
crp	malT
lrp	malT
mlc	malT
rpoD	malT
crp	malY
malI	malY
rpoD	malY
crp	manX
mlc	manX
nagC	manX
rpoD	manX
crp	manY
mlc	manY
nagC	manY
rpoD	manY
crp	manZ
mlc	manZ
nagC	manZ
rpoD	manZ
crp	marA
fis	marA
marA	marA
marR	marA
rob	marA
rpoD	marA
soxS	marA
crp	marR
fis	marR
marA	marR
marR	marR
rob	marR
rpoD	marR
soxS	marR
rpoD	mdaA
soxS	mdaA
arcA	mdh
crp	mdh
flhC	mdh
flhD	mdh
rpoD	mdh
rpoD	mdoG
rpoE	mdoG
rpoD	mdoH
rpoE	mdoH
crp	melA
melR	melA
rpoD	melA
crp	melR
melR	melR
rpoD	melR
rpoD	menB
metJ	metA
metR	metA
rpoD	metA
rpoH	metA
metJ	metC
rpoD	metC
metJ	metE
metR	metE
metJ	metF
rpoD	metF
fur	metJ
rpoD	metJ
crp	metK
metJ	metK
rpoD	metK
metJ	metR
metR	metR
fis	metT
rpoD	metT
fis	metU
rpoD	metU
rpoD	metV
rpoD	metW
argR	metY
crp	metY
fis	metY
rpoD	metY
rpoD	metZ
crp	mglA
fis	mglA
flhC	mglA
flhD	mglA
galR	mglA
galS	mglA
rpoD	mglA
rpoS	mglA
crp	mglB
flhC	mglB
flhD	mglB
galR	mglB
galS	mglB
rpoD	mglB
rpoS	mglB
crp	mglC
fis	mglC
flhC	mglC
flhD	mglC
galR	mglC
galS	mglC
rpoD	mglC
rpoS	mglC
phoP	mgtA
rpoD	mgtA
rpoD	mhpR
asnC	mioC
nac	mioC
rpoD	mioC
crp	mlc
mlc	mlc
rpoD	mlc
rpoH	mlc
envY	moaA
fnr	moaA
modE	moaA
ybbI	moaA
envY	moaB
fnr	moaB
modE	moaB
ybbI	moaB
envY	moaC
fnr	moaC
modE	moaC
ybbI	moaC
envY	moaE
fnr	moaE
modE	moaE
ybbI	moaE
crp	modA
fliA	modA
modE	modA
rpoD	modA
crp	modB
fliA	modB
modE	modB
rpoD	modB
arcA	moeA
fnr	moeA
narL	moeA
rpoD	moeA
rpoH	mopA
rpoH	mopB
cpxR	motA
fliA	motA
cpxR	motB
fliA	motB
rpoD	mraY
flhC	mreB
flhD	mreB
flhC	mreD
flhD	mreD
rpoS	msyB
crp	mtlR
fis	mtlR
fruR	mtlR
mtlR	mtlR
rpoD	mtlR
hns	mukE
rpoD	mukE
rpoD	murI
rpoD	mutL
glnG	nac
nac	nac
rpoN	nac
crp	nagC
nagC	nagC
rpoD	nagC
crp	nanA
rpoD	nanA
yhcK	nanA
b2531	napA
flhC	napA
flhD	napA
fnr	napA
modE	napA
narL	napA
narP	napA
rpoD	napA
b2531	napB
flhC	napB
flhD	napB
fnr	napB
modE	napB
narL	napB
narP	napB
rpoD	napB
b2531	napC
flhC	napC
flhD	napC
fnr	napC
modE	napC
narL	napC
narP	napC
rpoD	napC
b2531	napD
flhC	napD
flhD	napD
fnr	napD
modE	napD
narL	napD
narP	napD
rpoD	napD
b2531	napF
flhC	napF
flhD	napF
fnr	napF
modE	napF
narL	napF
narP	napF
rpoD	napF
b2531	napG
flhC	napG
flhD	napG
fnr	napG
modE	napG
narL	napG
narP	napG
rpoD	napG
b2531	napH
flhC	napH
flhD	napH
fnr	napH
modE	napH
narL	napH
narP	napH
rpoD	napH
fnr	narG
himA	narG
himD	narG
narL	narG
rpoD	narG
fnr	narH
himA	narH
himD	narH
narL	narH
rpoD	narH
fnr	narI
himA	narI
himD	narI
narL	narI
rpoD	narI
fnr	narJ
himA	narJ
himD	narJ
narL	narJ
rpoD	narJ
fnr	narK
himA	narK
himD	narK
narL	narK
rpoD	narK
fnr	narL
modE	narL
rpoD	narL
fnr	narX
modE	narX
rpoD	narX
arcA	ndh
fis	ndh
fnr	ndh
himA	ndh
himD	ndh
rpoD	ndh
marA	nfnB
rpoD	nfnB
hns	nhaA
nhaR	nhaA
rpoD	nhaA
rpoS	nhaA
fnr	nikA
narL	nikA
yhhG	nikA
fnr	nikC
narL	nikC
yhhG	nikC
fnr	nikD
narL	nikD
yhhG	nikD
crp	nirB
fis	nirB
fnr	nirB
fruR	nirB
himA	nirB
himD	nirB
hns	nirB
narL	nirB
narP	nirB
rpoD	nirB
crp	nirC
fis	nirC
fnr	nirC
fruR	nirC
himA	nirC
himD	nirC
hns	nirC
narL	nirC
narP	nirC
[truncated: 1,110 more rows]
