# Supplementary material for: Comparative analysis of module-based versus direct methods for reverse-engineering transcriptional regulatory networks
Source: BMC Syst Biol. 2009 May 7;3:49. doi: 10.1186/1752-0509-3-49 (PMC2684101; doi:10.1186/1752-0509-3-49)
Supplement: Additional file 9 — E. coli modules in the LeMoNe 30% precision network. Gene content of E. coli LeMoNe modules in the 30% precision network. [file 1752-0509-3-49-S9.txt]

amn	3
aroD	3
aroH	3
b0663	3
b1172	3
b1180	3
b1248	3
b1284	3
b1422	3
b1447	3
b1448	3
b1454	3
b1520	3
b1590	3
b1591	3
b1647	3
b1668	3
b1686	3
b1726	3
b1777	3
btuR	3
cls	3
csgG	3
cutC	3
dcp	3
fumA	3
fumC	3
gst	3
holE	3
icdA	3
kch	3
malY	3
manA	3
mltE	3
nlpC	3
pdxH	3
pheM	3
purR	3
pyrF	3
ribE	3
rimL	3
slyA	3
speG	3
tehA	3
tehB	3
ycbL	3
yceO	3
ycgJ	3
ycgK	3
ycgL	3
ychE	3
ychN	3
yciC	3
yciH	3
yciI	3
yciK	3
ycjX	3
ydcA	3
ydcG	3
yddB	3
ydeA	3
ydeD	3
ydeH	3
ydgC	3
ydhD	3
ydhO	3
ydiA	3
yeaO	3
yeaP	3
yecA	3
yecC	3
yecS	3
yeiG	3
ynfC	3
argF	5
artJ	5
b0830	5
b0831	5
b1729	5
bioB	5
bioC	5
bioD	5
bioF	5
csgD	5
csgE	5
csgF	5
cysM	5
fliY	5
gdhA	5
hisA	5
hisB	5
hisC	5
hisD	5
hisF	5
hisG	5
hisH	5
hisI	5
hisJ	5
hisM	5
hisQ	5
nadA	5
pntA	5
pntB	5
pnuC	5
potF	5
potG	5
purF	5
purT	5
thiD	5
thiM	5
trpA	5
trpB	5
trpC	5
trpD	5
trpE	5
trpL	5
ybiC	5
yciW	5
ydiJ	5
yedO	5
yliJ	5
aceE	9
adhE	9
apbA	9
arcB	9
clpP	9
clpX	9
crl	9
cydA	9
cydB	9
dnaJ	9
dnaK	9
evgA	9
fba	9
fimC	9
galM	9
gcvH	9
gcvR	9
gcvT	9
hsdR	9
lon	9
mopA	9
mopB	9
ompC	9
ompX	9
panB	9
pepD	9
pepP	9
pfkA	9
pgk	9
pssR	9
ptsN	9
pyrG	9
ribB	9
rpiA	9
rseB	9
selA	9
talB	9
tpiA	9
yfiA	9
yhbJ	9
yiaE	9
yibO	9
yieN	9
yieP	9
yihD	9
yjgF	9
yqhD	9
zwf	9
abc	10
aroA	10
aroG	10
carA	10
carB	10
codA	10
codB	10
cvpA	10
dapB	10
gltB	10
gltD	10
leuL	10
lrp	10
lysC	10
metA	10
metC	10
metE	10
metF	10
nlpA	10
pheA	10
pheL	10
purC	10
purE	10
purK	10
purL	10
purM	10
pyrB	10
pyrC	10
pyrI	10
serA	10
serC	10
thrA	10
thrB	10
thrC	10
yaeC	10
yaeE	10
yagU	10
b2858	11
b3975	11
bglB	11
bglG	11
mcrC	11
t150	11
tdcR	11
ybfD	11
ybfL	11
yhcA	11
yhhI	11
yhiL	11
yhjB	11
yiaA	11
yiaB	11
yibG	11
yibJ	11
yicK	11
yifB	11
yigG	11
yihF	11
yiiG	11
yjhI	11
yrhA	11
ytfI	11
cheA	12
cheB	12
cheR	12
cheW	12
cheY	12
cheZ	12
flgK	12
flgL	12
flgM	12
flgN	12
fliA	12
fliC	12
fliD	12
fliS	12
fliZ	12
flxA	12
motA	12
motB	12
tap	12
tar	12
ycgR	12
aceA	14
aceB	14
aidB	14
amyA	14
b0753	14
b1450	14
b1724	14
b1836	14
b1953	14
b2080	14
b2086	14
b2097	14
b2638	14
b2809	14
b3000	14
bolA	14
cbpA	14
gabD	14
gabP	14
gabT	14
msyB	14
nlpD	14
osmB	14
osmC	14
otsB	14
psiF	14
rpsV	14
tktB	14
wrbA	14
xasA	14
yahK	14
yahO	14
ybaS	14
ybaT	14
ybaY	14
ybbI	14
ybiI	14
ycaC	14
yccJ	14
yccV	14
ycdF	14
ycgB	14
ycgZ	14
yeaG	14
yeaQ	14
yedU	14
yehE	14
ygaF	14
ygjG	14
yhbO	14
ykfE	14
ymgA	14
ymgB	14
ynhE	14
yphA	14
b3100	15
bfr	15
blc	15
dps	15
elaB	15
fic	15
glgB	15
glgC	15
glgS	15
glgX	15
msrA	15
osmE	15
osmY	15
poxB	15
qor	15
talA	15
ybeL	15
ybjP	15
ygaM	15
ygaU	15
ygiW	15
yhcO	15
yhfG	15
yhhA	15
yhiO	15
yhiW	15
yhiX	15
yiaG	15
yiiT	15
yjdI	15
yjdJ	15
yqhE	15
yqjC	15
yqjD	15
yqjE	15
ansA	16
argS	16
aspS	16
b0967	16
b1329	16
b1627	16
b1722	16
b1809	16
b1839	16
b2352	16
cybB	16
dsbB	16
fabA	16
fabI	16
galU	16
gloA	16
kdsA	16
manZ	16
mdoG	16
mdoH	16
narL	16
narX	16
nemA	16
nuoN	16
pdxB	16
pheT	16
potA	16
potB	16
potC	16
potD	16
prc	16
prsA	16
pth	16
purB	16
pyrD	16
rnb	16
rstA	16
selD	16
tdk	16
tpx	16
tyrS	16
udk	16
wzzB	16
ycaO	16
yccF	16
ycdX	16
ychF	16
ychJ	16
yciA	16
yciB	16
ydjA	16
ydjB	16
yeaD	16
yeaJ	16
yebC	16
yebL	16
yecO	16
yedD	16
yeeF	16
yehT	16
yeiP	16
yniC	16
b0919	17
b1541	17
b1587	17
b1588	17
b1589	17
b1593	17
b1674	17
b1757	17
dmsA	17
dmsB	17
fdnG	17
fdnI	17
napA	17
napB	17
napD	17
napF	17
napG	17
napH	17
narG	17
narH	17
narI	17
narJ	17
narK	17
yciD	17
ydjX	17
ydjY	17
yecH	17
yehD	17
yfiD	17
b1904	18
flgA	18
flgB	18
flgC	18
flgD	18
flgE	18
flgF	18
flgG	18
flgH	18
flgI	18
flgJ	18
fliF	18
fliG	18
fliH	18
fliI	18
fliJ	18
fliK	18
fliL	18
fliM	18
fliN	18
fliO	18
fliP	18
fliQ	18
alaT	19
alaU	19
alaX	19
argQ	19
argV	19
argX	19
argZ	19
bax	19
coaA	19
dniR	19
fis	19
glnW	19
glyV	19
glyW	19
glyX	19
glyY	19
ileT	19
ileU	19
leuW	19
lysW	19
lysZ	19
metT	19
metU	19
rplS	19
rpmA	19
rpmE	19
rpmG	19
rpsA	19
rpsT	19
secF	19
secG	19
thrU	19
valT	19
valX	19
valY	19
valZ	19
yajG	19
yejL	19
yhbY	19
yhdG	19
yifE	19
dinD	20
dinF	20
dinG	20
dinI	20
lexA	20
oraA	20
polB	20
recA	20
recN	20
sulA	20
umuD	20
uvrA	20
yafN	20
yafO	20
yebF	20
yebG	20
yigN	20
yjiW	20
aphA	21
araC	21
araF	21
aspA	21
b3001	21
cdd	21
dctA	21
nupG	21
pckA	21
rbsA	21
rbsB	21
rbsC	21
sdaC	21
tnaL	21
treC	21
ucpA	21
yjfN	21
b1337	23
b1341	23
b1342	23
b1345	23
dbpA	23
fnr	23
ogt	23
ppsA	23
ydaA	23
ydaH	23
ydaJ	23
ydaK	23
ydaL	23
ydaO	23
ydcF	23
ydhA	23
ydjZ	23
ynaJ	23
b1044	24
b1742	24
b1760	24
flhA	24
flhB	24
flhC	24
flhD	24
flhE	24
fliE	24
fliR	24
fliT	24
trg	24
argA	26
argG	26
argI	26
aroP	26
fruL	26
ilvH	26
ilvI	26
leuA	26
leuB	26
leuC	26
leuD	26
livF	26
livG	26
livH	26
livJ	26
livK	26
livM	26
thiC	26
thiE	26
thiF	26
thiG	26
thiH	26
yhjE	26
alaW	27
argU	27
argW	27
asnT	27
asnU	27
asnV	27
asnW	27
cysT	27
glnV	27
glnX	27
glyU	27
hisR	27
leuP	27
leuQ	27
leuV	27
leuX	27
leuZ	27
pheU	27
proK	27
proL	27
proM	27
serT	27
serV	27
serW	27
thrW	27
tyrT	27
valV	27
valW	27
hyaA	29
hyaB	29
hyaC	29
hyaD	29
hyaE	29
hyaF	29
hycA	29
hycB	29
hycF	29
hydN	29
b2146	31
b2997	31
csiE	31
dcuB	31
focA	31
frdA	31
frdB	31
frdC	31
frdD	31
fumB	31
hybA	31
melA	31
nrfB	31
pepE	31
tdcA	31
tdcB	31
tdcC	31
tdcD	31
ygfJ	31
yjdK	31
ykgE	31
b1141	33
intE	33
ymfJ	33
ymfL	33
ymfM	33
ymfN	33
acs	34
aldB	34
glcB	34
glcD	34
glcF	34
glcG	34
phnB	34
prpB	34
sgcX	34
yjcG	34
yjcH	34
yjfY	34
ytfQ	34
b0539	36
nohA	36
ybcT	36
ybcX	36
ybhD	36
ydfM	36
cspB	37
cspG	37
cspH	37
cspI	37
ddg	37
ynaE	37
gutM	38
srlA	38
srlB	38
srlD	38
srlE	38
gatA	42
gatB	42
gatC	42
gatY	42
gatZ	42
tsr	45
yhjH	45
yjcZ	45
yjdA	45
araA	46
araB	46
araD	46
araE	46
gadA	48
gadB	48
hdeA	48
hdeB	48
hdeD	48
slp	48
yhiD	48
yhiE	48
yhiF	48
yhiU	48
appY	50
b1157	50
b1169	50
lit	50
yfaE	50
ymfD	50
argB	51
argC	51
argD	51
argH	51
b2442	53
b2443	53
b2449	53
b2450	53
nrdE	54
nrdF	54
nrdH	54
nrdI	54
fdoG	55
fdoH	55
fdoI	55
araG	56
araH_1	56
araH_2	56
exbB	57
exbD	57
fhuF	57
proP	57
yheA	57
ymfH	58
ymfO	58
ymfR	58
yadC	61
yahH	61
yhcE	61
yi82	61
intA	62
rcsB	62
trs5	62
yojN	62
b1970	63
b1971	63
b1972	63
araJ	64
galP	64
ygeA	64
lldP	65
lldR	65
tnaA	65
tnaB	65
fdhF	66
ygjU	66
yjiH	66
yeaR	67
yoaG	67
ylcB	68
ylcC	68
gatD	73
gatR_2	73
aldA	76
b2463	76
cstA	76
mglA	76
mglB	76
mglC	76
adiA	77
yjdE	77
dinP	78
umuC	78
add	81
b1498	81
b2343	81
b2431	81
b3007	81
menB	81
mlc	81
pspE	81
ydfO	81
yebK	81
tpr	82
yahA	82
aspT	83
aspU	83
aspV	83
glnK	85
lacI	85
rcsA	87
yedM	87
ileY	90
pheV	90
minD	102
minE	102
yjiX	106
yjiY	106
nanA	119
ybeK	119
ybhQ	119
ykgF	119
ilvC	126
yfhL	126
b1171	144
b1228	144
gef	144
leuU	144
yedE	144
b1443	154
b1484	154
b1746	154
b2998	179
yibD	179
