# Supplementary material for: Comparative analysis of module-based versus direct methods for reverse-engineering transcriptional regulatory networks
Source: BMC Syst Biol. 2009 May 7;3:49. doi: 10.1186/1752-0509-3-49 (PMC2684101; doi:10.1186/1752-0509-3-49)
Supplement: Additional file 10 — E. coli regulator to module assignments in the LeMoNe 30% precision network. List of E. coli regulator to module assignments and their score in the LeMoNe 30% precision network. [file 1752-0509-3-49-S10.txt]

gatR_2	73	1912.976279
yhiE	48	1844.501085
gutM	38	1807.238416
ymfN	58	1749.111027
ymfN	33	1711.169896
fliA	12	1510.479745
rcsB	62	1261.715261
fecI	57	1200.771913
gatR_2	42	1176.550371
yahA	82	1171.917302
rcsA	87	1151.970501
lexA	20	996.620613
lldR	65	976.842146
fliA	45	956.696611
fliA	18	903.462135
nac	85	827.174141
yiaG	15	816.551371
ydaK	23	815.754343
ydaK	154	805.222067
fnr	23	798.272688
lrp	5	777.800779
araC	46	760.437566
appY	50	748.746955
yfiE	67	736.495336
osmE	15	734.866862
lexA	78	726.668473
purR	144	708.631673
uidR	81	708.359922
araC	21	678.098643
yfeG	29	663.940337
b1450	53	662.163712
flhC	18	650.640509
ogrK	83	645.351781
fliA	17	637.280191
rpoS	14	637.130903
pdhR	55	633.524343
tdcA	31	619.056350
yebK	106	617.444273
araC	56	608.173167
csgD	26	599.298274
hycA	66	596.268195
tdcR	11	593.751410
fliA	24	593.051183
celD	24	590.309844
hycA	29	563.453778
galS	76	561.247749
nlp	77	559.406319
yfeC	119	549.334859
b1506	36	548.330246
lrp	10	528.895695
cspB	37	527.860536
ylcA	68	515.555862
b1284	51	514.782157
yhcK	9	508.868158
yohL	90	496.213258
lrp	126	493.597133
yjjQ	179	491.020023
yehV	63	483.287525
ogrK	27	481.748959
slyA	3	474.428616
ydcN	16	467.661736
cpxR	9	465.386180
yehV	34	451.768784
fruR	63	449.253761
araC	64	441.568797
fis	19	436.122869
fadR	16	435.983045
purR	10	431.775687
cadC	37	429.324284
fecI	54	429.282054
rstA	102	428.940065
tdcR	61	428.842810
flhC	24	426.877359
