# Supplementary material for: Comparative analysis of module-based versus direct methods for reverse-engineering transcriptional regulatory networks
Source: BMC Syst Biol. 2009 May 7;3:49. doi: 10.1186/1752-0509-3-49 (PMC2684101; doi:10.1186/1752-0509-3-49)
Supplement: Additional file 11 — E. coli CLR 30% precision network. List of E. coli interactions and their score in the CLR 30% precision network. [file 1752-0509-3-49-S11.txt]

lldR	lldP	18.090822
gatR_2	gatD	14.117495
ycjC	ycjL	13.770590
b2531	yfhO	13.357895
cspC	b1824	12.906280
gatR_2	gatC	12.820394
yhiE	hdeD	12.572693
yhiE	hdeA	12.530423
b2531	b2529	12.213495
b2531	yfhF	12.206911
yfeD	yfeC	12.199689
yfeC	yfeD	12.199689
betI	betB	12.045415
yhiE	slp	11.849928
yhiE	hdeB	11.786615
fecI	fhuF	11.714636
yiaG	ygaM	11.254174
yhiX	yhiW	10.898168
yhiW	yhiX	10.898168
gatR_2	gatB	10.860010
gatR_2	gatZ	10.723027
flhD	flhC	10.663682
flhC	flhD	10.663682
gatR_2	gatA	10.579985
gatR_2	gatY	10.510337
fis	yhdG	10.364345
yhiF	yhiD	10.347778
ycjC	b1297	10.266582
yhiE	gadB	10.029181
rpoE	rseA	10.010395
yhiE	gadA	10.004359
yhdM	yhdN	9.926642
yhiF	yhiU	9.853757
b3021	b3022	9.559577
hycA	hydN	9.489402
yhiE	yhiD	9.474120
marR	marA	9.442938
marA	marR	9.442938
fecI	exbD	9.426127
gutM	srlD	9.386493
yiaG	yhcO	9.254139
yhiF	slp	9.245345
fecI	exbB	9.222957
fliA	fliZ	9.066319
yhjB	yicK	9.058451
tdcA	tdcB	8.963787
osmE	ybjP	8.805993
rhaS	rhaR	8.738117
rhaR	rhaS	8.738117
gutM	srlE	8.615583
yhjB	yiiG	8.581197
rpoN	yhbH	8.566286
yiaG	elaB	8.476144
yiaG	blc	8.456719
yiaG	talA	8.444816
tdcR	yrhA	8.369335
nhaR	nhaA	8.299696
yhjB	yihF	8.297829
yidF	lysR	8.292929
lysR	yidF	8.292929
gutM	srlB	8.281950
yhiE	yhiU	8.278867
fliA	fliD	8.267097
yhiX	gadA	8.255236
ymfN	ymfM	8.254296
lexA	dinF	8.234412
gutM	srlA	8.231793
ymfN	ymfL	8.211953
yhiF	yhiV	8.210097
yiaG	fic	8.203681
lexA	yebG	8.156886
hycA	hycF	8.131908
flhC	flgC	8.098392
tdcR	b3975	8.089818
yhiF	yhiE	8.063668
yhiE	yhiF	8.063668
csgD	csgE	8.051490
hycA	hycB	7.996186
yhjB	yiaA	7.983074
fecI	yheA	7.976964
yhiF	hdeD	7.956454
yjjQ	ytfI	7.938658
lexA	recA	7.935573
yheO	yheN	7.927631
phnF	htgA	7.927622
htgA	phnF	7.927622
flhC	flgB	7.922525
fliA	flgK	7.922285
flhC	flgE	7.857900
yjjU	yjbQ	7.809511
yiaG	ygaU	7.806090
fliA	fliS	7.804847
ymfN	ymfO	7.800388
tdcR	bglB	7.793047
fliA	flgN	7.690978
osmE	elaB	7.657225
ymfN	ymfJ	7.651026
yfeD	ucpA	7.645598
fnr	ynaJ	7.624046
tdcR	yicK	7.610889
ogrK	yfcE	7.580685
galS	mglA	7.563745
ymfN	intE	7.552098
yidP	frvR	7.525764
frvR	yidP	7.525764
ymfN	b1141	7.510487
osmE	dps	7.501006
fliA	motA	7.491718
galS	mglC	7.486805
ygeK	ygeH	7.477080
ygeH	ygeK	7.477080
fliA	fliL	7.475141
yhjB	yiaB	7.471041
flhC	flgD	7.469846
tdcR	yigG	7.468447
osmE	wrbA	7.456958
lexA	sulA	7.432153
csgD	csgF	7.431404
rhaR	yiaA	7.427665
flhD	flgB	7.423895
flhC	flgH	7.423408
fliA	flgM	7.422388
ygeH	yhcA	7.387999
yhiW	gadA	7.371448
tdcR	yiaA	7.368892
tdcR	yiiG	7.366574
yhjB	yigG	7.363707
yhiF	gadA	7.360732
ymfN	ymfR	7.358827
fliA	fliN	7.336392
rstA	rstB	7.325871
lexA	dinD	7.315389
lexA	dinI	7.303220
lldR	dctA	7.294750
narL	narX	7.283816
dnaA	dnaN	7.274631
fliA	fliK	7.274308
ydaK	b1337	7.273631
fnr	b1342	7.269251
flhC	flgF	7.267494
yheO	yheM	7.264456
yiaG	yhiO	7.264187
yiaG	osmY	7.262509
fliA	flgL	7.260044
fliA	fliJ	7.256825
flhC	flgG	7.252841
glcC	yigI	7.251901
lexA	yafN	7.245648
ygeV	csiE	7.231133
mhpR	acs	7.207146
rcsB	yojN	7.206538
yhhG	nikD	7.192660
b2531	yfhE	7.188696
fliA	flgB	7.174261
yidP	bglB	7.161264
fliA	flgE	7.158249
fliA	flgC	7.155156
fliA	cheA	7.154038
fliA	motB	7.152914
osmE	msyB	7.121263
flhC	flgA	7.117637
ymfN	ymfH	7.091707
fliA	fliM	7.086180
fliA	cheW	7.085961
yhjB	b3975	7.079285
yihL	yidF	7.062787
yidF	yihL	7.062787
rhaR	yiaB	7.052132
b2531	fhuF	7.049644
osmE	ybaY	7.034567
yjjM	ygeV	7.029259
ygeV	yjjM	7.029259
flhC	flgI	7.024629
fliA	fliG	7.015023
yjjQ	yidL	7.012714
yidL	yjjQ	7.012714
yhjB	yifB	6.999001
fliA	cheR	6.997065
lexA	recN	6.993746
fliA	cheB	6.983726
hipA	yecG	6.965147
tdcR	yihF	6.962554
yhjB	tdcR	6.960238
tdcR	yhjB	6.960238
osmE	yqjD	6.951111
fliA	fliF	6.944185
narL	selD	6.934984
ilvY	hydG	6.905609
hydG	ilvY	6.905609
yiaG	poxB	6.888018
flhC	b1904	6.863004
fnr	ydaA	6.860051
yhjB	bglG	6.854710
fliA	cheZ	6.839138
tdcR	yiaB	6.825079
araC	araF	6.802948
ytfA	yigG	6.790132
fliA	flgH	6.785410
fliA	tar	6.780884
yjjU	yjbR	6.774932
fliA	ycgR	6.774176
yiaG	yhfG	6.770663
ydaK	ydaJ	6.765032
ydaK	ydaH	6.760328
exuR	fpr	6.749096
yhcS	cyaA	6.748405
yhiW	slp	6.744986
yhjB	bglB	6.742142
fliA	fliO	6.733782
yhiX	slp	6.729989
yhiX	yhiD	6.724168
yebK	yehT	6.705146
fliA	flgG	6.699028
flhD	flgC	6.690073
yiaG	bfr	6.689184
fliA	tap	6.675802
frvR	bglB	6.674277
yjfJ	phnF	6.670003
phnF	yjfJ	6.670003
fnr	ogt	6.647543
fliA	cheY	6.640901
fliA	yhjH	6.632277
fliA	fliP	6.624905
osmE	talA	6.616976
csgD	csgG	6.615407
fliA	fliT	6.612159
fliA	flhC	6.612127
flhC	fliA	6.612127
rpoS	yahO	6.608791
yjjQ	yrhA	6.600084
fliA	flxA	6.595577
yqhC	yjfQ	6.594296
yjfQ	yqhC	6.594296
yiaG	qor	6.593688
araC	aspA	6.583931
ygeH	b2858	6.574778
yhiX	yhiE	6.566944
yhiE	yhiX	6.566944
flhC	flgM	6.566786
yfeR	b1506	6.554442
b1506	yfeR	6.554442
yhjB	yrhA	6.549084
yjdC	yqjD	6.523600
yhiF	hdeA	6.522491
yiaG	yjdJ	6.519363
flhC	fliL	6.501025
yidP	bglG	6.499344
gcvR	bcp	6.497920
flhD	flgN	6.486037
rstA	ycbL	6.467009
fliA	fliQ	6.466803
tdcR	bglG	6.462752
gcvA	yabP	6.462666
rhaS	yiaA	6.461859
ydaK	dbpA	6.461195
gcvR	tpiA	6.458395
rpoS	nlpD	6.457976
flhD	fliZ	6.457452
flhC	flgN	6.455624
yhcF	yabQ	6.454722
ygeH	ytfI	6.448286
fliA	fliE	6.445159
fliA	fliC	6.437156
fis	apt	6.431001
tdcR	yhcE	6.423888
yafC	yafE	6.422237
yfeC	ydcH	6.422060
ybbS	yahD	6.421467
yahD	ybbS	6.421467
flhC	fliN	6.420940
yjhI	ytfI	6.420536
fliA	flgF	6.419060
yhiF	hdeB	6.416257
yjjM	melR	6.416140
melR	yjjM	6.416140
flhC	fliM	6.410492
galS	mglB	6.403835
ycjC	b1422	6.403671
b1422	ycjC	6.403671
yhjB	ybfD	6.380853
yjdC	yqhE	6.377069
lexA	oraA	6.369713
b1422	fumC	6.357188
flhD	flgE	6.349389
fliA	flhD	6.347863
flhD	fliA	6.347863
yhcF	yabP	6.346725
yidP	yicK	6.344213
fliA	flgD	6.341763
rhaR	bglB	6.332918
fliA	fliI	6.330337
bolA	b2449	6.324621
fliA	flgI	6.313111
iciA	tyrB	6.308847
flhC	flgK	6.305069
tdcA	tdcC	6.303942
flhC	flgJ	6.293915
gcvR	b2294	6.293032
ygeH	yrhA	6.279394
yiaG	yqhE	6.278217
ydfH	rsuA	6.274640
sdiA	yffB	6.272786
fliA	fliH	6.269951
yebK	mgsA	6.269274
b1827	gsp	6.242503
uvrY	sdiA	6.239825
sdiA	uvrY	6.239825
yidP	sgcR	6.239519
sgcR	yidP	6.239519
yjjM	tnaL	6.239098
ydaK	b1342	6.238356
osmE	ygaM	6.224550
yjdC	yjdI	6.221958
flhD	fliL	6.220104
yjjQ	yjhI	6.208234
yjhI	yjjQ	6.208234
osmE	osmY	6.202169
yhiX	yqjD	6.201462
osmE	fic	6.197680
yiaG	yjdI	6.197470
yjdC	dps	6.196192
yebK	ybeK	6.191632
ychA	ycfB	6.187868
ygeH	tdcR	6.183296
tdcR	ygeH	6.183296
ydaK	b1341	6.177216
yjdC	qor	6.169581
ydaK	ydaL	6.168469
ydfH	yecO	6.166826
yhiX	hdeD	6.166718
dnaA	recF	6.157821
yhiE	dps	6.157128
rfaH	b2972	6.140125
yggD	yrbH	6.138374
osmE	gadB	6.135194
ytfA	yjjQ	6.133678
yjjQ	ytfA	6.133678
ybaD	ribD	6.133543
ykgK	b0501	6.129470
yjdC	yhfG	6.126689
flhD	flgM	6.122880
yjdC	fic	6.122194
fliA	b1904	6.112715
tdcR	yifB	6.112363
pspC	pspB	6.107124
yaiV	b0501	6.105680
yjdC	yiaG	6.087997
yiaG	yjdC	6.087997
cspB	cspG	6.084795
flhC	fliF	6.084772
fis	rpmA	6.076108
yidF	aspA	6.071148
gatR_1	fimZ	6.069862
fimZ	gatR_1	6.069862
yiaG	yqjD	6.067922
fliA	flgJ	6.062157
yiiE	yibG	6.059371
ydaK	ogt	6.055776
yrbA	efp	6.055284
yidP	yrhA	6.051768
tdcR	ytfI	6.049756
yiaG	yqjE	6.047092
rpoN	glgA	6.040398
yrbA	aroK	6.040354
lexA	dinP	6.040038
b1499	b1497	6.034739
b1497	b1499	6.034739
perR	yhcE	6.030624
ydaR	yefJ	6.030578
yiaG	tktB	6.027710
ydfH	b1591	6.025970
ygeV	yjfO	6.020357
lexA	yafO	6.019729
yhhG	nikC	6.017230
yfeC	ucpA	6.015676
yjjM	ucpA	6.011030
narL	menB	6.006729
bglJ	yicK	6.004208
purR	pyrF	6.003322
b1284	aroD	6.001533
flhC	fliZ	5.997857
araC	araB	5.996476
yhjB	trs5	5.995177
yebK	pspE	5.991365
phoP	b1583	5.983571
flhC	fliJ	5.977191
b1213	ycfB	5.971917
yjbK	hemC	5.971171
rpiR	cytR	5.968498
cytR	rpiR	5.968498
flhD	flgD	5.960906
fecI	ybaN	5.953596
ybbI	ybaS	5.949464
basR	yjdB	5.947680
yiiE	yhiL	5.945950
ytfA	yicK	5.934999
yhiX	yqjC	5.929116
yiaG	phnB	5.923600
yhjB	bglJ	5.916557
bglJ	yhjB	5.916557
yneJ	ydaH	5.916115
b1450	yahO	5.915991
yjdC	yqjE	5.914671
flhD	flgH	5.914268
cspB	cspI	5.909543
srlR	udp	5.905618
fliA	flgA	5.901460
fadR	ydhO	5.890805
ygeH	yigG	5.888399
yjdC	yjdJ	5.888026
purR	b1686	5.877970
cspB	cspF	5.876911
yjdC	hdeD	5.874176
yiiE	frvR	5.872470
frvR	yiiE	5.872470
ydaR	dicA	5.869614
dicA	ydaR	5.869614
malT	yihX	5.860411
yidL	bglB	5.860356
iclR	murB	5.853294
bglJ	yiaB	5.850987
flhC	flgL	5.845934
pepA	hemX	5.840075
yiiE	yigG	5.831233
yjdC	msrA	5.828920
araC	araA	5.826599
dicA	yefM	5.825878
yhiX	hdeA	5.818497
flhC	fliG	5.818400
ycjW	ydhO	5.815588
rstA	cybB	5.813773
gcvA	yfjN	5.813300
yhiX	hdeB	5.810976
flhC	fliE	5.809581
yhiW	yqjD	5.808424
flhC	fliI	5.808383
osmE	yqjE	5.804479
ydhB	ycjW	5.795636
ycjW	ydhB	5.795636
flhD	flgK	5.775456
yhiW	yqjE	5.772728
araC	araE	5.767677
yhiX	yqjE	5.766236
cpxR	pgi	5.766001
flhD	flgI	5.765470
flhC	flhA	5.765082
srlR	srlA	5.764093
feaR	cstA	5.762300
yfeD	b2146	5.759845
cspC	lpp	5.754258
nac	amtB	5.745205
yneJ	ydjZ	5.736676
yneJ	ydhA	5.736346
yjjQ	tdcR	5.735659
tdcR	yjjQ	5.735659
flhD	b1904	5.734550
ydaR	intA	5.731736
flhD	flgA	5.731688
tdcR	ybfD	5.731606
osmE	osmC	5.726408
yhiX	yjdJ	5.726378
flhD	flgG	5.723388
sfsA	smg	5.722766
ytfA	b3975	5.720692
b1438	gst	5.718365
rpiR	malE	5.717678
ychA	b1625	5.717321
osmE	yqhE	5.712656
rhaS	yiaB	5.709195
fliA	yjdA	5.706653
tyrR	yecO	5.704213
flhC	fliO	5.703830
fnr	ydaL	5.703023
tdcR	yhiL	5.702978
yjjQ	yidP	5.699049
yidP	yjjQ	5.699049
yjdC	osmE	5.691027
osmE	yjdC	5.691027
perR	fimZ	5.689315
fimZ	perR	5.689315
ychA	ycdX	5.687491
ybbI	cbpA	5.681462
tdcR	ybfL	5.679276
nac	glnK	5.677897
b2531	yadR	5.677276
yrbA	yggT	5.673124
fliA	tsr	5.666708
rtcR	frvR	5.663780
frvR	rtcR	5.663780
cpxR	yihZ	5.655096
yhiX	yhiF	5.653980
yhiF	yhiX	5.653980
yfeC	aspA	5.653467
flhC	flhE	5.652650
yebK	fucR	5.647233
fucR	yebK	5.647233
yidP	yhjB	5.646525
yhjB	yidP	5.646525
putA	dadX	5.642960
bglJ	yihF	5.641193
flhD	fliN	5.636962
flhC	fliK	5.635389
yjbK	exuR	5.634751
exuR	yjbK	5.634751
bolA	yahO	5.633396
lexA	umuD	5.633095
yjjM	yjfO	5.632937
feaR	aldA	5.630809
ytfA	tdcR	5.630593
tdcR	ytfA	5.630593
cspA	ddg	5.626748
yhiW	yhiD	5.625494
sgcR	rhaS	5.624821
rhaS	sgcR	5.624821
osmE	yccJ	5.623806
flhD	flgF	5.619045
ytfA	t150	5.611070
yjdC	ygiW	5.608088
yidP	yidL	5.604773
yidL	yidP	5.604773
yjjU	gapC	5.603207
purR	b1729	5.600067
ybbI	ybaT	5.598166
flhD	fliJ	5.593509
flhC	fliP	5.587756
araC	araD	5.584433
yebK	ycgC	5.583911
flhD	fliM	5.582667
rcsA	yedM	5.582221
yidP	yiaA	5.574866
yiaG	yhiE	5.570811
yhiE	yiaG	5.570811
yrbA	accB	5.568211
rhaR	bglG	5.565455
yjdC	ygaM	5.563970
rfaH	mtlR	5.563268
mtlR	rfaH	5.563268
ybaQ	gcvA	5.562644
gcvA	ybaQ	5.562644
frvR	bglG	5.561979
b1450	b2449	5.560948
lexA	dinG	5.556732
melR	yjfO	5.553669
srlR	galE	5.551036
fis	rpsT	5.550040
dnaA	yrfG	5.546187
marA	pepB	5.538298
ychA	kdsA	5.538198
ychA	kdsB	5.537599
yjjU	gadB	5.535828
galR	yrdB	5.534358
ybaD	pfs	5.534220
yiaG	otsB	5.533146
yjgJ	pheL	5.531625
tdcA	tdcD	5.528004
fadR	mltE	5.527825
yaiV	perR	5.525440
perR	yaiV	5.525440
mlc	yehT	5.525006
rhaS	bglB	5.523324
flhC	fliQ	5.520965
fnr	dbpA	5.519851
rpoN	yihZ	5.517854
yeaT	ydeW	5.516223
ydeW	yeaT	5.516223
yiaG	yjbJ	5.515630
fucR	nmpC	5.513504
yidP	tdcR	5.511672
tdcR	yidP	5.511672
yjjQ	yhcA	5.504848
fnr	ydaO	5.502988
rpiR	malK	5.501665
ytfA	yihF	5.501452
yjdC	gadA	5.499431
ygeK	bglB	5.494252
yiaG	b2666	5.493634
ytfA	b2858	5.493220
flhD	yhjH	5.492967
lexA	yebF	5.491042
ytfA	yiiE	5.481935
yiiE	ytfA	5.481935
ydfH	yccF	5.480065
celD	b1696	5.476497
b1696	celD	5.476497
flhC	fliH	5.474452
acrR	secD	5.472772
lrp	pntA	5.471918
yhiE	qor	5.471764
fliA	fliR	5.471764
yidP	yiaB	5.467322
cytR	cdd	5.458664
cysB	yeaP	5.455686
bglJ	bglB	5.454569
yegW	ydcN	5.453102
ydcN	yegW	5.453102
ydaK	fnr	5.452398
fnr	ydaK	5.452398
tdcA	ucpA	5.449969
slyA	yigG	5.448575
fnr	ydaH	5.445756
ydaR	yfjL	5.442543
yjdC	yhhA	5.433595
yehV	yciG	5.432615
bolA	glgS	5.432487
yrbA	murA	5.432292
fucR	glk	5.428981
cytR	yjfO	5.428212
ygeV	yjfN	5.424775
flhD	fliQ	5.423614
yhjB	yhcE	5.420942
yjbK	dapF	5.420470
bglJ	yiaA	5.417346
ykgD	b0309	5.415956
yjbK	yigZ	5.415012
dicA	yedD	5.412922
ompR	greB	5.410331
ytfA	yidP	5.403941
yidP	ytfA	5.403941
b1422	fumA	5.402492
yehV	ybiI	5.399763
osmE	poxB	5.398279
tdcR	sgcR	5.397853
sgcR	tdcR	5.397853
rob	exuR	5.396975
exuR	rob	5.396975
slyA	ydcE	5.394302
araC	ygeA	5.393949
yjjQ	bglB	5.390388
fucR	pmrD	5.389847
yhiX	yhiU	5.389368
uhpA	cyaA	5.387737
lexA	umuC	5.387638
flhD	fliD	5.386465
yeiL	b1497	5.383186
b1497	yeiL	5.383186
yidF	tdcA	5.380478
tdcA	yidF	5.380478
fucR	mgsA	5.379574
yhiW	yhiE	5.378565
yhiE	yhiW	5.378565
ytfH	arsR	5.378391
arsR	ytfH	5.378391
yjjU	b1685	5.376468
agaR	smg	5.374006
frvR	yrhA	5.373364
ycjW	b1284	5.372841
b1284	ycjW	5.372841
osmE	rpsV	5.370502
fnr	b1341	5.369292
rpoN	msrA	5.363049
ygeV	tnaL	5.360378
rhaR	yicK	5.360242
yjdC	b3100	5.358613
bglJ	yiiG	5.357375
dicA	b1550	5.356828
yiaG	glgS	5.355054
tyrR	ycdX	5.351474
ybhN	b1454	5.350380
flhC	cheW	5.350282
yiiE	bglB	5.348256
yidF	yafK	5.342971
ygeH	ybfD	5.342866
yiaG	yhhA	5.341651
yhiF	gadB	5.341036
yiiE	yrhA	5.339928
ykgA	ycdV	5.339005
ycjZ	ycgJ	5.338489
flhC	tap	5.338309
yijO	idnR	5.335721
idnR	yijO	5.335721
fnr	b1593	5.335359
ytfA	yhiL	5.335062
cspA	cspG	5.334921
lrp	serA	5.333849
phoP	rimJ	5.329326
ybaQ	b2504	5.329236
yhiW	yjdJ	5.327782
yidP	rhaR	5.326834
rhaR	yidP	5.326834
rstA	b1839	5.325810
rhaR	b3975	5.324543
flhC	fliS	5.323280
yjgJ	b1832	5.321449
osmE	yedU	5.320634
ytfA	yibD	5.319889
yjjQ	b2858	5.318054
mhpR	phoH	5.314757
ydhB	b1439	5.312998
b1439	ydhB	5.312998
osmE	ygaU	5.311332
sgcR	b3975	5.309455
frvR	yicK	5.307556
ydfH	ycdX	5.305799
ychA	b1213	5.305405
b1213	ychA	5.305405
yrbA	mreB	5.304563
flhD	fliG	5.302780
b1146	ymfR	5.300601
fruR	b2504	5.299785
b1422	kgtP	5.298645
flhC	motA	5.298457
cspB	ynaE	5.293715
yagI	b1228	5.288414
osmE	yeaG	5.288355
fliA	flhA	5.286425
deoR	ycbL	5.283302
yjjQ	yiaB	5.282572
flhC	flhB	5.280895
ykgK	ybcV	5.280865
yneJ	btuR	5.280278
yjjU	cbpA	5.280211
yiiE	yiiG	5.279928
birA	yihG	5.276777
yjdC	talA	5.274839
flhD	flgL	5.273273
ybaQ	b0822	5.269636
flhC	cheA	5.268780
ybhD	b0542	5.267913
fadR	mdoH	5.267144
yeiL	yaeG	5.267094
yaeG	yeiL	5.267094
b2531	exbB	5.266837
lrp	dapD	5.264009
yihL	ucpA	5.263061
yjjU	cfa	5.262903
rcsB	yefJ	5.260195
fadR	yehT	5.259816
hycA	yjiH	5.256290
ycjZ	ynfC	5.255586
ydeW	b1399	5.255288
b1399	ydeW	5.255288
rstA	phoP	5.254930
phoP	rstA	5.254930
yhiW	hdeD	5.253288
rhaS	b2981	5.251978
b2981	rhaS	5.251978
rstA	yeaP	5.248685
yeiL	b2382	5.248161
b2382	yeiL	5.248161
yhiE	ybaS	5.247868
ygeV	b2146	5.247444
flhD	fliF	5.247285
fliA	flhE	5.242930
yfeC	pspE	5.241077
ycjW	btuR	5.240458
ytfA	yiiG	5.232629
yjjQ	yigG	5.231659
flhC	fliD	5.230895
hycA	hyaD	5.229505
flhC	ycgR	5.225189
ygeK	tdcR	5.222601
tdcR	ygeK	5.222601
b1213	prfA	5.222182
pdhR	ftsW	5.222167
b2248	b1497	5.220787
b1497	b2248	5.220787
yrbA	prfB	5.220487
feaR	b1345	5.217873
yiiE	yicK	5.215688
ydhB	ydhO	5.214707
yjjU	hdeD	5.214624
yaiV	fimZ	5.207123
fimZ	yaiV	5.207123
fliA	flhB	5.196979
mlc	b0846	5.196803
b0846	mlc	5.196803
yjdC	osmY	5.194699
yjdC	yhiO	5.189902
baeR	nadE	5.189728
yjdC	gadB	5.189553
yhcK	grxC	5.187342
ydeW	ynaF	5.186956
idnR	thrL	5.186580
yjhI	yibD	5.185638
ygeH	yiaB	5.184721
ytfA	yhjB	5.184629
yhjB	ytfA	5.184629
soxS	recN	5.184443
alaS	hisS	5.182941
hcaR	cstA	5.181790
cysB	ycgL	5.181466
yjjU	gapC	5.181135
ygeH	bglG	5.180725
ygeH	bglB	5.180271
yjdC	slp	5.178904
cytR	ynaJ	5.178312
b0846	b1498	5.177568
ydaK	ydaO	5.169166
nlp	adiA	5.166535
mlc	b1329	5.164794
yaiV	rhaR	5.163073
rhaR	yaiV	5.163073
ybhD	galE	5.161478
yebK	pmrD	5.160781
b1213	b1627	5.160177
yjbK	yiaF	5.159915
yiaG	b3100	5.158153
lrp	b1832	5.157798
galR	yfaE	5.156687
b1422	ydeD	5.155848
flhD	fliE	5.154985
yiaG	ybaY	5.152820
adiY	hybA	5.152388
yieP	ygfB	5.152203
ykgK	yaiV	5.151021
yaiV	ykgK	5.151021
rstA	prc	5.150568
cspA	cspD	5.148252
ycjZ	b1284	5.145635
b1284	ycjZ	5.145635
flhD	fliI	5.144781
ytfA	bglG	5.142228
fliA	b1742	5.137600
ytfA	yiaA	5.135391
srlR	araD	5.134641
yijC	rpiR	5.133268
rpiR	yijC	5.133268
yjbK	rfaD	5.133202
yidL	bglG	5.133052
b1213	yecO	5.132190
ybhD	galT	5.130822
ymfN	recN	5.130447
appY	b1171	5.129196
yidP	b3975	5.128838
bglJ	bglG	5.128265
tyrR	yciB	5.127986
flhC	cheR	5.127959
flhD	fliO	5.126750
yjjQ	yiaA	5.123006
ybhD	modE	5.122879
modE	ybhD	5.122879
slyA	yceF	5.122485
yidL	frvR	5.120091
frvR	yidL	5.120091
yagI	ycdV	5.120004
tdcR	rhaR	5.119783
rhaR	tdcR	5.119783
purR	mltE	5.119777
yjjQ	ygeH	5.117550
ygeH	yjjQ	5.117550
fucR	ybhQ	5.116727
dnaA	holD	5.116452
yfeC	ybhQ	5.115512
mtlR	yhjQ	5.110610
yjdG	yhcK	5.109748
yhcK	yjdG	5.109748
ytfA	yrhA	5.109581
ytfA	yifB	5.107615
flhC	motB	5.104321
lrp	aroG	5.103599
yneJ	b1345	5.100970
osmE	yeaQ	5.100488
yeaT	rimL	5.099560
yjdC	yhiE	5.099362
yhiE	yjdC	5.099362
yiiE	yiaU	5.096421
yiaU	yiiE	5.096421
dnaA	rfaQ	5.095065
dnaA	amiB	5.094819
ybhD	modF	5.092503
flhD	fliK	5.091730
hycA	hyaA	5.088063
ychA	yebJ	5.086605
rcsA	fliR	5.079822
yiiE	b3975	5.079501
b2531	yigI	5.078879
rstA	speG	5.078613
yieP	ygfY	5.078441
yhiW	hdeA	5.077692
yhiW	yhiF	5.077379
yhiF	yhiW	5.077379
ycjZ	ycgL	5.075596
fnr	yfiD	5.073276
yfeR	celD	5.072498
celD	yfeR	5.072498
yidP	yiiG	5.071172
yihW	rpiR	5.068542
rpiR	yihW	5.068542
rhaS	arsR	5.067733
arsR	rhaS	5.067733
yidL	yrhA	5.067188
ygeH	yiaA	5.063263
cytR	srlA	5.063184
b1213	smtA	5.062545
mhpR	cstA	5.062498
yhiX	gadB	5.060965
yhiW	hdeB	5.060614
lexA	polB	5.060374
flhD	flgJ	5.059143
lrp	thrB	5.058496
yhcF	b2332	5.056883
dnaA	yhbM	5.053467
tdcR	b2858	5.053438
ydaK	ybfD	5.052349
uvrY	yabQ	5.052208
yidL	ytfI	5.051629
yiaG	hdeB	5.048744
b1450	yehE	5.048398
acrR	secF	5.047721
rob	hemC	5.047581
ycjW	b1201	5.044063
b1201	ycjW	5.044063
yjfQ	yhjC	5.043746
yhjC	yjfQ	5.043746
yhjB	t150	5.041224
yagA	ydaJ	5.041157
rpoN	yhbJ	5.040843
ydcN	yecA	5.040532
yjjM	srlA	5.038702
yidL	yaiV	5.038090
yaiV	yidL	5.038090
tdcR	trs5	5.037580
cysB	rnb	5.037382
yjdC	elaB	5.034727
flhD	fliS	5.034403
rhaR	yihF	5.034081
yjbK	rob	5.033448
rob	yjbK	5.033448
rhaR	frvR	5.032904
frvR	rhaR	5.032904
phoP	b1827	5.032554
b1827	phoP	5.032554
yjiR	idnR	5.032173
idnR	yjiR	5.032173
fadR	ydcG	5.030827
ycjC	yejG	5.030397
fnr	ydaJ	5.027580
feaR	yjcG	5.026853
yihL	rbsA	5.026391
yjbK	ydaH	5.026236
hcaR	aldA	5.023327
fis	rplI	5.019813
fucR	nanA	5.017586
yggD	yacA	5.016521
ymfN	dinD	5.014954
ybhN	b1444	5.013553
ydaK	b1484	5.009278
tdcR	yhcA	5.007180
purR	ydiJ	5.007130
ybcM	b1810	5.007113
purR	pntB	5.006831
yidL	sgcR	5.006279
sgcR	yidL	5.006279
ydhB	b1770	5.005276
b1770	ydhB	5.005276
cysB	aspC	5.002284
deoR	ychJ	5.001114
uidR	b0846	4.999763
b0846	uidR	4.999763
b1438	ydiA	4.998672
iclR	sun	4.998599
ycgE	yeeD	4.997921
yehV	ycaC	4.997360
b1146	b1157	4.994805
phoP	ydfG	4.993509
ygeH	ybfL	4.993467
cspB	ddg	4.993240
flhC	cheY	4.992080
yneJ	dbpA	4.991925
flhC	cheB	4.990004
celD	b1499	4.989062
b1499	celD	4.989062
osmE	b3100	4.987000
rcsB	hlpA	4.986842
uvrY	ychJ	4.984362
flhD	fliP	4.982818
yiaG	b2809	4.981883
yiaG	b2086	4.981222
b1422	adiY	4.980275
adiY	b1422	4.980275
purR	purE	4.979718
marA	yciN	4.978617
slyA	ycgL	4.978104
b2382	ydaJ	4.977402
idnR	b1686	4.977192
yfeC	b0846	4.973351
b0846	yfeC	4.973351
yhjB	sgcR	4.973041
sgcR	yhjB	4.973041
rpoS	b2449	4.972456
rhaR	ybfD	4.969293
yhjB	yihG	4.969207
yjdC	yqjC	4.967712
purR	aroH	4.966978
exuR	hemC	4.965462
evgA	pepP	4.964671
yjdC	hdeA	4.963827
yiaG	ybjP	4.958746
rpoE	yafE	4.958734
flhC	cheZ	4.958476
osmE	yjdI	4.955730
yggD	yheM	4.950026
yebK	b1329	4.947743
yheO	yacA	4.946684
yidP	yihF	4.944636
yrbA	lgt	4.943088
yfeD	treB	4.942201
rpoN	glgX	4.942081
hycA	hyaC	4.941235
ydaK	ynaJ	4.940257
yhjB	yjdK	4.939958
yhiW	yjdI	4.939494
creB	holC	4.932994
rpoS	aceB	4.932617
phoB	b1228	4.932434
lrp	leuL	4.931105
cbl	sdaC	4.928397
sgcR	rhaR	4.928344
rhaR	sgcR	4.928344
yiaG	gadB	4.927422
ytfA	ytfI	4.926352
soxS	ymfJ	4.926110
b3023	ygiW	4.925130
b1770	ydhO	4.922984
yneJ	ydaJ	4.922832
ybhD	ybcX	4.920136
mhpR	glcC	4.919166
glcC	mhpR	4.919166
yijC	yigC	4.918387
flhD	flhA	4.916392
ygeK	yrhA	4.916073
yiaG	ygaF	4.915221
ychA	ychJ	4.914514
flhC	b1044	4.913111
glcC	acs	4.912928
yfeC	csiE	4.912021
rhaS	yjiH	4.910352
yidP	rhaS	4.910277
rhaS	yidP	4.910277
yiaG	gadA	4.910072
sgcR	yiaB	4.909607
yrbA	yqgB	4.909225
yebK	aphA	4.908298
rpoN	ptsN	4.907621
alpA	ispA	4.907584
yebK	mlc	4.907175
mlc	yebK	4.907175
b3021	pstS	4.907090
rhaS	frvR	4.905870
frvR	rhaS	4.905870
acrR	coaA	4.904408
ada	yihG	4.903133
srlR	deoC	4.902383
rcsB	intA	4.899700
osmE	cbpA	4.898999
b1439	b0663	4.898237
dsdC	atoC	4.895412
atoC	dsdC	4.895412
yheO	rfaD	4.893893
yfiE	yafE	4.890920
yjdC	ybjP	4.890768
pdhR	ndh	4.890631
ycjW	celD	4.890184
celD	ycjW	4.890184
ydaK	ychE	4.889567
melR	yjfN	4.889549
ybhD	galK	4.888832
srlR	srlD	4.885414
ycgE	b1685	4.884983
yhiX	yjdI	4.884678
phoP	b1667	4.884442
b1422	ydgC	4.883079
cytR	galP	4.883074
ydaR	glf	4.883015
yfhA	yi21	4.882871
dnaA	ftsE	4.881191
dnaA	mutL	4.878837
ygeK	b2858	4.878391
yjdC	poxB	4.878237
purR	purT	4.878082
fis	rplQ	4.877683
cytR	aphA	4.875921
rhaR	yifB	4.875749
yegW	rstA	4.875645
rstA	yegW	4.875645
fadR	ydcA	4.873434
glcC	yjaE	4.873333
yrbA	yhbY	4.871992
rpiR	lamB	4.871143
yagA	b1337	4.869383
uvrY	galF	4.869380
yeaT	b1976	4.868669
lexA	uvrA	4.867267
yneJ	b2248	4.867041
b2248	yneJ	4.867041
yabN	dicA	4.866423
dicA	yabN	4.866423
narL	b1667	4.866280
yggD	yigP	4.866153
yidF	ucpA	4.865599
b1422	ycjL	4.865556
yhcS	fpr	4.863100
yaeG	b1497	4.861167
b1497	yaeG	4.861167
ybaQ	b2332	4.861139
ydaR	rcsB	4.860127
rcsB	ydaR	4.860127
dnaA	fmt	4.859874
ymfN	umuD	4.857212
dsdC	insA	4.857192
yaiW	phoP	4.857180
phoP	yaiW	4.857180
fucR	ybeK	4.854980
ycjW	b1770	4.854424
b1770	ycjW	4.854424
purR	yecS	4.854187
yafC	yabN	4.853983
yabN	yafC	4.853983
mhpR	glcB	4.853571
ygeV	folE	4.853263
yhfR	yrdD	4.853242
hcaR	feaR	4.852780
feaR	hcaR	4.852780
yheO	yggD	4.852036
yggD	yheO	4.852036
yhiE	xasA	4.851651
rstA	yciB	4.850754
yneJ	leuU	4.849761
rpiR	aphA	4.849701
rcsB	yfjN	4.848902
bglJ	ybfD	4.847873
ydaK	ydaA	4.846155
acrR	yacC	4.845449
yfeD	melR	4.844412
melR	yfeD	4.844412
yiaG	yqjC	4.844389
yjjQ	yicK	4.843992
rstA	cls	4.843586
ydhB	celD	4.843539
celD	ydhB	4.843539
yhcS	yhhX	4.843320
yaiV	sgcR	4.842042
sgcR	yaiV	4.842042
soxS	intE	4.841845
birA	murB	4.841246
deoR	yecO	4.839343
galR	aroE	4.835546
nadR	galR	4.835249
galR	nadR	4.835249
ycjC	hisM	4.833775
b1439	ydaJ	4.833451
fimZ	alpA	4.832063
alpA	fimZ	4.832063
slyA	ribE	4.831295
bglJ	yrhA	4.830939
sgcR	yhcE	4.830136
gcvA	aroL	4.829965
yhjB	b2858	4.829825
b1213	ycfC	4.829544
osmE	tktB	4.829277
ykgD	yahB	4.828953
yahB	ykgD	4.828953
ychA	yecO	4.828490
nadR	surA	4.827035
ymfN	oraA	4.826244
frvR	cysB	4.824708
cysB	frvR	4.824708
b2531	sodA	4.824488
tdcR	bglJ	4.824117
bglJ	tdcR	4.824117
uidR	torR	4.824005
torR	uidR	4.824005
yagI	gef	4.823166
yagA	ydaL	4.823162
yhiX	ygiW	4.822719
yiiE	tdcR	4.822504
tdcR	yiiE	4.822504
pepA	yrbC	4.821507
b1213	msbA	4.821316
flhD	b1044	4.818572
rstA	ydcA	4.818232
purR	hisH	4.817284
b0846	ybhQ	4.816663
lrp	cvpA	4.816370
ytfA	yhcA	4.813968
sgcR	yiaA	4.813224
yagA	b1172	4.813119
yabN	moaB	4.811141
feaR	b2248	4.809289
b2248	feaR	4.809289
yrbA	yggU	4.808980
lrp	artJ	4.808710
nlp	pdxH	4.805692
fadR	btuR	4.804674
ybaQ	leuL	4.804275
ogrK	ymfD	4.804214
yhjB	rhaR	4.802483
rhaR	yhjB	4.802483
phoP	yhbJ	4.801352
flhC	flxA	4.801199
yhjB	yhiL	4.800424
yrbA	rnc	4.799361
dicA	pheM	4.798272
ycgE	phoP	4.797618
phoP	ycgE	4.797618
b1827	rimJ	4.796570
yjjQ	bglG	4.796415
yrbA	aroB	4.794889
yjjQ	bglJ	4.794797
bglJ	yjjQ	4.794797
phoB	ychE	4.793424
yebK	b1199	4.792408
nac	yedL	4.791433
yieP	rfaD	4.791248
cysB	cls	4.790531
dicA	yi82	4.790304
yneJ	b1439	4.789880
b1439	yneJ	4.789880
fnr	b1337	4.789621
fis	accC	4.789183
rhaR	yrhA	4.788070
ygeH	yihF	4.784705
narL	ydfO	4.784173
ykgA	b1228	4.782895
purR	yciA	4.781826
ychA	mdoG	4.780301
flhD	motA	4.779895
pepA	holC	4.777136
ydaK	b0663	4.776713
yiiE	ydcE	4.776623
slyA	yciI	4.775854
flhD	tsr	4.775508
ytfA	yjhI	4.774883
yjhI	ytfA	4.774883
yhiW	yqjC	4.773174
flhD	ycgR	4.772943
b1439	ydaH	4.772366
deoR	ydjB	4.771915
ydaR	rfbA	4.771638
sgcR	yrhA	4.771271
yabN	yefM	4.770967
purR	bglG	4.770266
rpoS	yphA	4.770135
araC	galE	4.770061
yfiE	tehA	4.768330
hupA	bcp	4.767476
yjbK	hemD	4.766424
lrp	serC	4.765052
yjgJ	leuL	4.764219
ycjZ	b1180	4.763901
yabN	yafE	4.763367
dnaA	glmU	4.762908
asnC	lysU	4.762385
b1146	ymfO	4.761599
osmE	ygiW	4.761170
soxS	ymfL	4.761133
flhD	cheB	4.760482
ykgD	leuO	4.760418
leuO	ykgD	4.760418
uvrY	dicA	4.759763
dicA	uvrY	4.759763
yehV	katE	4.758638
ompR	yigP	4.758399
yjjM	aphA	4.757607
cysB	dld	4.755793
yaiV	yiaA	4.755230
b1422	gltA	4.755082
hupB	spr	4.754210
araC	yjfO	4.753696
ybaD	ubiE	4.753308
rob	dapF	4.751986
uvrY	ompT	4.751913
yjhU	yggD	4.750142
yggD	yjhU	4.750142
yheO	yjeQ	4.748077
putA	fumC	4.747288
xapR	intA	4.745818
flhD	cheA	4.743690
exuR	yhjS	4.743614
yheO	yrbH	4.742945
citB	ybiU	4.742911
yjgJ	yhaJ	4.742338
yhaJ	yjgJ	4.742338
ygeH	yicK	4.741204
ada	ycdV	4.740473
osmE	ybeL	4.740385
feaR	amiB	4.739902
fur	fldA	4.739636
yhjB	b1337	4.738904
ybiH	b1627	4.738404
yeiL	b1499	4.737866
b1499	yeiL	4.737866
yagA	ydaH	4.736617
yjdC	hdeB	4.733160
adiY	cadB	4.732224
malT	rbn	4.731939
yiaG	dps	4.725379
soxS	ymfM	4.725190
b0846	yehT	4.724595
ygeH	b3975	4.722658
sgcR	fimZ	4.722080
fimZ	sgcR	4.722080
cbl	chaC	4.721729
rhaS	ycdX	4.721194
ydaK	yiaB	4.719552
ydaK	ydjS	4.717819
marR	ydfA	4.717382
himD	yceF	4.716206
rcsB	dapD	4.716202
envR	fruL	4.715602
yiaG	hdeA	4.714621
ydeW	b1976	4.714328
gcvR	yihZ	4.714247
rbsR	rbsA	4.713786
lrp	leuA	4.713113
mhpR	hcaR	4.712806
hcaR	mhpR	4.712806
b1827	dinI	4.712464
b0817	relF	4.709709
rstA	rnb	4.709329
dicA	relB	4.708604
ycjZ	cls	4.708077
bglJ	ychE	4.707734
yihW	cytR	4.707440
cytR	yihW	4.707440
mhpR	yjcH	4.706263
ybaQ	ynaJ	4.704445
flhC	tar	4.703722
citB	b0817	4.703308
b0817	citB	4.703308
melR	ucpA	4.703186
pepA	acrA	4.703064
fadR	yciC	4.702286
yehV	b1454	4.702282
rstA	ydjB	4.701983
rstA	b1827	4.701452
b1827	rstA	4.701452
yeiL	yodB	4.700607
yiaG	yhbO	4.699975
ychA	rsuA	4.697565
xapR	yadC	4.697224
flhC	yhjH	4.697189
fadR	pyrF	4.696140
soxS	b1248	4.695415
narL	ymfR	4.694684
yehV	yehE	4.690397
yohL	leuU	4.689436
yidP	yifB	4.689388
ytfA	frvR	4.688595
frvR	ytfA	4.688595
yhiE	yhiV	4.688465
cspA	wecC	4.688287
rpoN	glgB	4.687480
sgcR	yihF	4.686029
flhD	motB	4.684789
yebK	nuoH	4.682985
yhhG	nikA	4.681040
flhD	cheW	4.679333
yjhI	yhcE	4.679112
sgcR	bglG	4.677826
yhjB	ycdV	4.676848
yiiE	yciK	4.676707
tyrR	mlc	4.676535
mlc	tyrR	4.676535
ycjZ	b1248	4.675882
ydhB	pspF	4.675811
pspF	ydhB	4.675811
sgcR	bglB	4.675754
yrbA	b2595	4.675474
yjfJ	rtcR	4.675378
rtcR	yjfJ	4.675378
yggD	yhhU	4.674849
sgcR	b2981	4.671445
b2981	sgcR	4.671445
sgcR	frvR	4.670894
frvR	sgcR	4.670894
ycjZ	yeaP	4.670784
glcC	yjcH	4.669749
yfeC	fucR	4.669681
fucR	yfeC	4.669681
ykgD	yaiV	4.669254
yaiV	ykgD	4.669254
yeiE	yeiG	4.668055
yiaG	ybeL	4.665786
fadR	b1722	4.665666
purR	rnb	4.665626
lrp	argA	4.664624
srlR	yqhD	4.664279
yfeD	yjfO	4.663076
slyA	yeaP	4.663009
acrR	dniR	4.662188
ydhB	ydaK	4.661604
ydaK	ydhB	4.661604
osmE	yhfG	4.661305
ydfH	tyrR	4.661282
tyrR	ydfH	4.661282
birA	wecC	4.660990
ylcA	ylcC	4.660570
purR	yciH	4.660025
lrp	dapB	4.659833
putA	fumA	4.658106
yheO	rcsF	4.657786
ychA	b1840	4.657762
rpoE	rseB	4.657676
ycjZ	b1438	4.657590
b1438	ycjZ	4.657590
fecI	yrdC	4.656232
marA	ldhA	4.655174
iclR	b2603	4.654689
yhcF	b2998	4.653852
fis	rplS	4.653511
cynR	rfaQ	4.653510
ykgA	b2858	4.651930
hcaR	acs	4.650759
hycA	fdhF	4.650530
b0817	yecA	4.650094
fucR	aphA	4.649654
flhD	cheY	4.649613
lrp	leuB	4.648074
b1422	ynaJ	4.647795
agaR	pssR	4.647580
yhiE	aidB	4.646062
yjjQ	yihF	4.645245
cadC	yiaA	4.644817
asnC	ribD	4.644696
yidP	yigG	4.642940
ydaR	trs5	4.642283
torR	b0846	4.641845
b0846	torR	4.641845
ygeV	aphA	4.641717
alaS	yhgF	4.641301
fis	rpsR	4.641113
