# Supplementary material for: Comparative analysis of module-based versus direct methods for reverse-engineering transcriptional regulatory networks
Source: BMC Syst Biol. 2009 May 7;3:49. doi: 10.1186/1752-0509-3-49 (PMC2684101; doi:10.1186/1752-0509-3-49)
Supplement: Additional file 12 — S. cerevisiae list of candidate regulators. S. cerevisiae list of candidate regulators, used as input for LeMoNe and CLR. [file 1752-0509-3-49-S12.txt]

OAF1
YBL005W
HIR1
HAP3
PTC3
SHP1
SEF1
RTG3
ETR1
GIP1
REG2
NRG2
TEC1
HSL7
TBS1
YBR182C
HPC2
THI2
PPS1
SNF5
MAL33
KAR4
HMLALPHA1
HMLALPHA2
MATALPHA2
MATALPHA1
HCM1
TUP1
KIN82
RDS1
RPN4
MBP1
THI3
PHO2
RDI1
STE7
CDC36
UGA3
SNF3
ASF2
SOK1
GAL3
YDR034C
NRG1
SNF11
PPH3
AFR1
GIS1
BMH2
STE5
INO2
SWI5
CDC37
ARG82
PLP1
UME6
UPC2
ADR1
PAM1
MET32
YAP6
MTH1
RSC3
SUM1
ARO80
CAD1
PPM1
YHP1
PKH1
SPS1
GCN4
GPA2
GAL83
GLN3
ACA1
GIP2
MOT2
FLO8
SWI4
SHO1
SPT2
CHD1
BCK2
BMH1
YER184C
GAT1
STE2
HAC1
YFL052W
GCN20
CMK1
CDC14
PHO4
CDC26
SAP155
PDR1
CKB1
MIG1
AFT1
HSF1
MF(ALPHA)2
TOS8
LSG1
SNF4
CDC20
SNT2
PCL10
RCK1
CUP2
ATG1
GTS1
CDC55
IME4
GCN1
SIP2
MIG2
VID30
SAP4
HAP2
PDE1
FZF1
RME1
ASK10
CLB1
CLB6
PPT1
MGA1
MAL13
STE20
YAP3
OPI1
SNF6
RIM101
WSC4
SLT2
KSP1
STE12
SET1
SPL2
STB5
SKN7
BCY1
CKA1
CST6
NOT3
SYG1
PCL7
XBP1
RPI1
POG1
MET18
ASG1
FKH1
SLN1
IMP2'
GAT4
MET28
YAP5
DAL81
YVH1
ZAP1
SIP4
BCK1
SAP185
YJL103C
GZF3
ASF1
YAK1
FAR1
TPK1
SWI3
YJL206C
CBF1
TOR1
IME1
HIR3
HMS2
PUT3
SPT23
IXR1
RGT1
PHD1
ELM1
MSN4
HAP4
PRR1
YPK1
STE3
ASH1
CNB1
SDS22
YKL222C
SAP190
DAL80
OAF3
BAS1
KNS1
YLL054C
GAT3
PPR1
SIC1
CHA4
APC9
HOG1
ACE2
TIS11
RFX1
SWI6
CLB4
ECM22
CDC42
RCK2
YLR256W
PDR8
PIG1
SGD1
STE11
CNA1
LEU3
SST2
YAP1
GAL80
CMP2
WAR1
ARG81
ZDS2
CDC5
SOK2
STB4
MAC1
ARP9
MSN2
ARG80
MCM1
MOT3
YPK2
GAT2
RIM11
RGM1
CLN1
MTF1
ZDS1
CAT8
GLC8
CRZ1
FKH2
MKS1
RHO2
RAS2
OCA1
MET4
SKO1
MDG1
GCR2
URE2
WSC2
MCK1
STB1
DAL82
SNF12
YNR063W
CMK2
YAP7
RTG1
IRA2
HAL9
PKH2
INO4
MSN1
HRT1
CIN5
HMS1
HIR2
CKB2
STD1
RAS1
RGS2
AZF1
SFL1
YRR1
YRM1
GAC1
STE4
WTM2
WTM1
PLP2
SNF2
ISW2
TEA1
TYE7
MEK1
HAP5
PIP2
NDD1
RDR1
SWI1
MET31
GCR1
RLM1
RDS2
UME1
MKK2
RRD2
CUP9
MF(ALPHA)1
AFT2
TPK2
PCL8
USV1
GAL4
CLN2
HAA1
YPR013C
ARP7
NHP6A
ROX1
FHL1
CLB2
CLB5
ARR1
