# Supplementary material for: Comparative analysis of module-based versus direct methods for reverse-engineering transcriptional regulatory networks
Source: BMC Syst Biol. 2009 May 7;3:49. doi: 10.1186/1752-0509-3-49 (PMC2684101; doi:10.1186/1752-0509-3-49)
Supplement: Additional file 13 — S. cerevisiae reference network. S. cerevisiae reference network of known transcriptional interactions, obtained from reference [12]. [file 1752-0509-3-49-S13.txt]

UME6	SSA1
CAD1	SSA1
HSF1	SSA1
MSN4	SSA1
YAP1	SSA1
MSN2	SSA1
TYE7	ERP2
MET32	CYS3
GAT1	CYS3
XBP1	CYS3
CBF1	CYS3
YAP1	CYS3
MET4	CYS3
YAP7	CYS3
MET31	CYS3
SUM1	PMT2
ABF1	PMT2
CBF1	DRS2
MGA1	SAW1
STE12	MYO4
FKH2	MYO4
AFT1	SNC1
RAP1	FUN19
OAF1	RBG1
MET32	RBG1
PIP2	RBG1
BAS1	GCV3
INO2	GEM1
GAL4	YAL049C
UME6	ACS1
ADR1	ACS1
YAP5	ACS1
CBF1	ACS1
ABF1	ACS1
CAT8	ACS1
FKH2	ACS1
INO4	ACS1
NRG1	BDH1
YAP5	BDH1
BAS1	BDH1
MSN2	BDH1
TYE7	BDH1
RTG3	GDH3
MAL33	GDH3
MBP1	GDH3
PHD1	GDH3
MSN4	GDH3
ACE2	GDH3
MSN2	GDH3
FHL1	GDH3
ARR1	GDH3
GTS1	YAL065C
GTS1	SEO1
PDR1	NUP60
GAL4	NUP60
TEC1	ADE1
PHO2	ADE1
STE12	ADE1
YAP5	ADE1
BAS1	ADE1
STE12	PAU7
SOK2	YAR023C
STE12	UIP3
SOK2	UIP3
NRG1	PHO11
FKH2	PHO11
MBP1	HTB2
SWI4	HTB2
MBP1	HTA2
SWI4	HTA2
STE12	UTP20
PDR1	YBL005W
CAD1	HIR1
SPT23	HIR1
AFT1	RRN6
UME6	ACH1
STE12	ACH1
MATALPHA1	POP8
DAL80	POP8
MCM1	LSM2
NRG1	YBL029W
YAP6	YBL029W
RIM101	YBL029W
SKN7	YBL029W
XBP1	YBL029W
IXR1	YBL029W
PHD1	YBL029W
HAP4	YBL029W
SWI6	YBL029W
SOK2	YBL029W
SKO1	YBL029W
CIN5	YBL029W
AZF1	YBL029W
CUP9	YBL029W
ROX1	YBL029W
YAP6	PET9
PHD1	PET9
HAP4	PET9
CIN5	PET9
HCM1	HEK2
YAP1	HEK2
FKH2	HEK2
AFT1	YBL036C
RTG3	ECM13
GCN4	ECM13
XBP1	ECM13
YAP5	ECM13
SOK2	ECM13
CIN5	ECM13
CUP9	ECM13
GCN4	COR1
HAP4	COR1
YLR256W	COR1
SOK2	COR1
ROX1	COR1
AFT1	SEC17
FKH1	PTC3
AFT1	SHP1
STE12	SKT5
GCN4	ILS1
HSF1	ILS1
ABF1	NUP170
SKN7	ATP1
HAP4	ATP1
GCN4	RTG3
TOS8	RTG3
INO4	SRO77
UGA3	YBL109W
YAP6	YBL109W
PDR1	YBL109W
YAP5	YBL109W
GZF3	YBL109W
DAL80	YBL109W
GAT3	YBL109W
GAL4	YBL109W
ROX1	YBL109W
UGA3	YBL113C
YAP6	YBL113C
PDR1	YBL113C
YAP5	YBL113C
GZF3	YBL113C
DAL80	YBL113C
GAT3	YBL113C
GAL4	YBL113C
ROX1	YBL113C
HCM1	DSF2
MBP1	DSF2
STE12	DSF2
YAP5	DSF2
IXR1	DSF2
CIN5	DSF2
YBL005W	FLR1
PDR1	FLR1
YAP7	FLR1
CIN5	FLR1
FKH2	HHF1
FKH2	HHT1
ABF1	IPP1
SUM1	KAP104
GAL4	KAP104
NRG1	GAL7
TOS8	GAL7
GAL80	GAL7
GAL4	GAL7
OAF1	GAL10
NRG1	GAL10
MET32	GAL10
MIG1	GAL10
MIG2	GAL10
GAL80	GAL10
PIP2	GAL10
GAL4	GAL10
OAF1	GAL1
NRG1	GAL1
UME6	GAL1
MET32	GAL1
MIG1	GAL1
MIG2	GAL1
GAL80	GAL1
PIP2	GAL1
GAL4	GAL1
GAL4	FUR4
STE12	SCO2
HCM1	PDX3
YAP5	CSG2
MCM1	SCO1
FKH2	SCO1
CBF1	ATP3
HAP4	ATP3
TYE7	ATP3
TEC1	FIG1
PDR1	FIG1
AFT1	FIG1
YAP3	FIG1
STP2	FIG1
STE12	FIG1
ARR1	FIG1
PHO2	TCM62
MCM1	TCM62
GCN4	ZTA1
STB4	ZTA1
YAP7	ZTA1
GCN4	YBR047W
STB4	YBR047W
YAP7	YBR047W
MIG1	REG2
MIG2	REG2
RPN4	YBR051W
HSF1	YBR051W
CBF1	YBR051W
SKN7	YRO2
FKH2	YRO2
CIN5	YRO2
HSF1	ORC2
STE12	ORC2
MSN2	ORC2
NRG1	NRG2
STE12	NRG2
SKN7	NRG2
PHD1	TIP1
RAP1	TIP1
GCN4	BAP2
STP2	BAP2
DAL81	BAP2
PHD1	BAP2
LEU3	BAP2
YAP7	BAP2
PHD1	TAT1
ROX1	TAT1
XBP1	RDH54
MSN4	YBR074W
MBP1	SLM4
SWI4	SLM4
TOS8	SLM4
SKN7	SLM4
FKH1	SLM4
ABF1	SLM4
SWI6	SLM4
FKH2	SLM4
AFT2	SLM4
MBP1	ECM33
SWI4	ECM33
TOS8	ECM33
SKN7	ECM33
FKH1	ECM33
ABF1	ECM33
SWI6	ECM33
FKH2	ECM33
AFT2	ECM33
ABF1	SEC18
TEC1	UBC4
HSF1	UBC4
STE12	UBC4
CBF1	UBC4
STE12	TEC1
YLR256W	TEC1
MGA1	RFC5
BAS1	RFC5
ARG81	RFC5
THI2	PHO3
FKH2	PHO3
THI2	PHO5
PHO2	PHO5
INO2	PHO5
PHO4	PHO5
ARG81	PHO5
FKH2	PHO5
RAP1	PHO5
INO4	PHO5
RTG3	YMC2
GCN4	YMC2
FKH1	YMC2
FKH2	YMC2
UME6	RAD16
GCN4	RAD16
SWI4	RAD16
PHD1	RAD16
YDR034C	LYS2
GCN4	LYS2
HSF1	YBR116C
FHL1	YBR116C
HSF1	TKL2
YAP5	TKL2
MSN4	TKL2
MSN2	TKL2
FHL1	TKL2
CAD1	TPS1
MIG1	TPS1
MIG2	TPS1
MSN4	TPS1
MSN2	TPS1
FHL1	TPS1
OAF1	VMA2
MET32	VMA2
PIP2	VMA2
AFT2	AGP2
FKH2	HSL7
HMS1	HSL7
TYE7	HSL7
RPN4	YBR137W
OAF3	YBR137W
GCN4	YBR147W
OAF1	TBS1
NRG1	TBS1
PIP2	TBS1
STE12	SLI15
NRG1	ICS2
SWI5	ICS2
SKN7	ICS2
PHD1	ICS2
ACE2	ICS2
CIN5	ICS2
RLM1	ICS2
SWI5	AMN1
STE12	AMN1
SKN7	AMN1
PHD1	AMN1
ACE2	AMN1
FKH2	AMN1
CIN5	AMN1
RLM1	AMN1
ROX1	AMN1
UPC2	YBR159W
ACE2	YBR159W
PIP2	YBR159W
GCN4	TOS1
SWI4	TOS1
PHD1	TOS1
AFT1	ARL1
GZF3	TYR1
HMS2	TYR1
MSN4	TYR1
DAL80	TYR1
MSN2	TYR1
SUM1	FZO1
AFT1	FZO1
YAP7	FZO1
XBP1	YBR182C
UME6	PGI1
YAP5	PGI1
GCR1	PGI1
MAL33	KTR3
AFT2	KTR3
MAL33	YBR206W
AFT2	YBR206W
AFT1	FTH1
HSF1	FTH1
PUT3	FTH1
AFT2	FTH1
GLN3	DUR1,2
DAL81	DUR1,2
DAL80	DUR1,2
CIN5	DUR1,2
STB5	ERV15
ABF1	NGR1
GAL4	NGR1
MET32	MET8
AFT1	YBR225W
CBF1	YBR225W
STB4	YBR225W
SKN7	ALG7
MSN4	ALG7
MSN2	ALG7
SKN7	GPX2
MSN4	GPX2
MSN2	GPX2
PHO2	HIS7
GCN4	HIS7
CBF1	HIS7
ABF1	HIS7
BAS1	HIS7
GCN4	TRS20
YAP7	TRS20
GCN4	YBR255W
YAP7	YBR255W
MBP1	RIF1
UGA3	RIF1
HSF1	RIF1
MIG2	RIF1
RPN4	YBR284W
UME6	YBR284W
ABF1	YBR284W
FHL1	APE3
CUP9	CTP1
YHP1	SUL1
CIN5	PCA1
NRG1	PHO89
PHO4	PHO89
AFT2	PHO89
MAC1	MAL33
MAL33	MAL31
ABF1	RER1
DAL81	BUD3
DAL81	LEU2
LEU3	LEU2
MOT3	LEU2
UME6	AGP1
DAL81	AGP1
CIN5	AGP1
TEC1	FUS1
STE12	FUS1
MOT3	FUS1
PHO2	HIS4
GCN4	HIS4
GLN3	HIS4
BAS1	HIS4
RAP1	HIS4
GCR1	HIS4
YAP5	YCL033C
PHO4	LSB5
HAC1	PDI1
FZF1	PDI1
SUM1	SPS22
SUM1	YCL049C
HSF1	APA1
TOS8	APA1
GCR1	APA1
HCM1	LRE1
TOS8	LRE1
HCM1	PBN1
TOS8	PBN1
YER130C	KAR4
STE12	KAR4
HCM1	PRD1
UME6	PRD1
GLN3	VAC17
PHO4	VAC17
FKH1	VAC17
DAL81	VAC17
CHA4	VAC17
GLN3	CHA1
PHO4	CHA1
FKH1	CHA1
DAL81	CHA1
ABF1	CHA1
CHA4	CHA1
HMLALPHA2	HMLALPHA1
ARO80	HMLALPHA1
YAP5	HMLALPHA1
ZAP1	HMLALPHA1
GZF3	HMLALPHA1
HAP4	HMLALPHA1
GAT3	HMLALPHA1
CHA4	HMLALPHA1
RAP1	HMLALPHA1
GAL4	HMLALPHA1
ARO80	HMLALPHA2
YAP5	HMLALPHA2
ZAP1	HMLALPHA2
GZF3	HMLALPHA2
HAP4	HMLALPHA2
GAT3	HMLALPHA2
CHA4	HMLALPHA2
RAP1	HMLALPHA2
GAL4	HMLALPHA2
PDR1	YCL074W
GAT3	YCL074W
TYE7	YCL074W
RPN4	CDC10
UPC2	CDC10
RPN4	YCP4
UPC2	YCP4
RTG3	CIT2
RPN4	CIT2
UPC2	CIT2
RTG1	CIT2
RPN4	PGK1
UPC2	PGK1
RAP1	PGK1
GCR1	PGK1
RTG3	HSP30
YAP6	HSP30
HSF1	HSP30
RIM101	HSP30
SKN7	HSP30
XBP1	HSP30
MSN4	HSP30
MSN2	HSP30
MOT3	HSP30
FKH2	HSP30
CIN5	HSP30
HMRA2	MATALPHA2
UGA3	MATALPHA2
STP2	MATALPHA2
YAP5	MATALPHA2
ZAP1	MATALPHA2
GZF3	MATALPHA2
HAP4	MATALPHA2
DAL80	MATALPHA2
GAT3	MATALPHA2
CHA4	MATALPHA2
RAP1	MATALPHA2
ARR1	MATALPHA2
HMRA2	MATALPHA1
UGA3	MATALPHA1
STP2	MATALPHA1
YAP5	MATALPHA1
ZAP1	MATALPHA1
GZF3	MATALPHA1
HAP4	MATALPHA1
DAL80	MATALPHA1
GAT3	MATALPHA1
CHA4	MATALPHA1
RAP1	MATALPHA1
ARR1	MATALPHA1
TOS8	YCR043C
MBP1	HCM1
GLN3	HCM1
SWI4	HCM1
PHD1	HCM1
SWI6	HCM1
ROX1	HCM1
AFT1	SED4
YHP1	PTC6
MATALPHA1	TRX3
MET32	YCR087W
CBF1	ABP1
TYE7	ABP1
TEC1	FIG2
STE12	FIG2
RTG3	YCR090C
RTG3	HMRA2
YHP1	HMRA2
GAT1	HMRA2
AFT1	HMRA2
GZF3	HMRA2
SPT23	HMRA2
MSN4	HMRA2
MSN2	HMRA2
RTG1	HMRA2
HAL9	HMRA2
ARR1	HMRA2
PHO2	GIT1
INO2	GIT1
PHO4	GIT1
SKN7	GIT1
DAL81	GIT1
PHD1	GIT1
ROX1	GIT1
HAL9	PAU3
RTG3	ADH7
MAL33	ADH7
RDS1	ADH7
UGA3	ADH7
NRG1	ADH7
YAP6	ADH7
PDR1	ADH7
AFT1	ADH7
MGA1	ADH7
XBP1	ADH7
YAP5	ADH7
GZF3	ADH7
PUT3	ADH7
DAL80	ADH7
AFT2	ADH7
GAL4	ADH7
ROX1	ADH7
YAP6	RDS1
CBF1	RDS1
RTG3	AAD3
TEC1	AAD3
MAL33	AAD3
RDS1	AAD3
PHO2	AAD3
NRG1	AAD3
YAP6	AAD3
AFT1	AAD3
MGA1	AAD3
RIM101	AAD3
XBP1	AAD3
YAP5	AAD3
GZF3	AAD3
PUT3	AAD3
ASH1	AAD3
SOK2	AAD3
AFT2	AAD3
GAL4	AAD3
ROX1	AAD3
ARR1	AAD3
MBP1	MCD1
SWI6	MCD1
PHO4	ATP16
HAP4	ATP16
ABF1	GRX6
HSF1	RPN4
CBF1	RPN4
MSN4	RPN4
YAP1	RPN4
YAP7	RPN4
SKN7	DIA3
PUT3	DIA3
HCM1	YDL025C
PHD1	PUS9
GAL4	PUS9
YAP6	BSC1
CIN5	BSC1
AZF1	BSC1
INO2	KNH1
STB5	KNH1
SKN7	KNH1
DAL80	KNH1
CBF1	SLC1
TYE7	SLC1
SWI4	PSA1
SWI6	PSA1
TOS8	YDL057W
PHO2	RAD59
MET32	RAD59
CBF1	RAD59
AFT1	YET3
ADR1	BRE1
CBF1	BRE1
THI2	THI3
ADR1	UBX3
PHO4	UBX3
HSF1	UBX3
GZF3	UBX3
UPC2	SRP14
YER130C	SRP14
MIG2	SRP14
YAP3	SRP14
YRR1	SRP14
UPC2	YDL094C
YER130C	YDL094C
MIG2	YDL094C
YAP3	YDL094C
YRR1	YDL094C
RPN4	PMT1
ABF1	PHO2
SWI5	YDL119C
ADR1	YDL119C
ABF1	UBP1
YAP7	YDL124W
CIN5	YDL129W
HCM1	YDL130W
FHL1	YDL130W
STE12	RDI1
YHP1	LDB17
HAC1	LDB17
PDR1	NOP14
MIG1	ATG9
MET28	ATG9
GAL4	ATG9
ARG81	YDL152W
YHP1	YDL157C
PPR1	YDL157C
HCM1	STE7
ADR1	STE7
TOS8	STE7
YAP5	STE7
ABF1	STE7
SOK2	STE7
MBP1	CDC9
YAP3	CDC9
SWI6	CDC9
HCM1	UGX2
CIN5	UGX2
GCN4	UGA3
GLN3	UGA3
DAL81	UGA3
MAL33	DLD1
SWI5	DLD1
AFT1	DLD1
TOS8	DLD1
YLR256W	DLD1
HSF1	YDL176W
PUT3	INH1
HAP4	INH1
LEU3	INH1
MET4	INH1
RTG3	LYS20
RPN4	LYS20
GCN4	LYS20
SKN7	LYS20
MSN4	LYS20
YAP1	LYS20
MSN2	LYS20
YAP1	YDL183C
ARO80	RPL41A
RME1	RPL41A
RAP1	RPL41A
FHL1	RPL41A
HCM1	TFP1
SWI4	TFP1
ABF1	RBS1
MSN4	ARF1
RTG1	ARF1
GCN4	ASF2
GCN4	GGC1
GLN3	GGC1
FZF1	YDL206W
DAL80	YDL206W
AFT1	NHP2
ABF1	NHP2
UGA3	UGA4
UME6	UGA4
GLN3	UGA4
DAL81	UGA4
GZF3	UGA4
DAL80	UGA4
AFT1	SHR3
HCM1	GDH2
UME6	GDH2
GLN3	GDH2
DAL81	GDH2
FKH2	GDH2
YAP7	YDL218W
HCM1	HBT1
SWI5	HBT1
PDR1	HBT1
TOS8	HBT1
PHO2	SHS1
SWI5	SHS1
AFT1	SHS1
PHO2	GCS1
SWI5	GCS1
AFT1	GCS1
DAL81	PHO13
TOS8	AAD4
SOK2	AAD4
YAP7	AAD4
HCM1	THI13
SOK2	THI13
HCM1	HXT15
NRG1	HXT15
YAP6	HXT15
MIG2	HXT15
RIM101	HXT15
PHD1	HXT15
SOK2	HXT15
MOT3	HXT15
AZF1	HXT15
RLM1	HXT15
CUP9	HXT15
ROX1	HXT15
GAL4	SOK1
MIG1	GAL3
MIG2	GAL3
GAL4	GAL3
TOS8	GCV1
BAS1	GCV1
RDS1	FAL1
PHO2	CIS1
RAP1	RPS11A
FHL1	RPS11A
GLN3	RAD28
YER130C	RAD28
MGA1	RAD28
HMS2	RAD28
GLN3	MIC14
YER130C	MIC14
MGA1	MIC14
HMS2	MIC14
PHO2	MRH1
MSN2	MRH1
FKH2	MRH1
GCN4	YDR034C
RTG3	RSM10
MBP1	RSM10
NRG1	RSM10
YAP6	RSM10
GLN3	RSM10
GAT1	RSM10
GZF3	RSM10
SPT23	RSM10
YAP1	RSM10
SOK2	RSM10
YAP7	RSM10
SKN7	NRG1
DAL81	BAP3
ABF1	BAP3
LEU3	BAP3
DAL81	HEM12
MSN2	TPI1
INO4	TPI1
GCR1	TPI1
TOS8	TGL2
MAC1	TGL2
RTG3	YDR067C
GAT1	YDR067C
MGA1	YDR067C
CST6	YDR067C
MSN4	YDR067C
DAL80	YDR067C
MSN2	YDR067C
RTG3	DOS2
GAT1	DOS2
MGA1	DOS2
CST6	DOS2
MSN4	DOS2
DAL80	DOS2
MSN2	DOS2
ADR1	PAA1
HSF1	PAA1
MSN4	SNF11
RLM1	SNF11
RTG3	SED1
PHO2	SED1
NRG1	SED1
MET32	SED1
YAP6	SED1
GLN3	SED1
XBP1	SED1
ASH1	SED1
LEU3	SED1
SOK2	SED1
MOT3	SED1
FKH2	SED1
SKO1	SED1
CIN5	SED1
RLM1	SED1
CUP9	SED1
ROX1	SED1
RTG3	SHU2
GAT1	SHU2
MIG2	SHU2
MSN2	SHU2
RTG3	PET100
GAT1	PET100
MIG2	PET100
MSN2	PET100
STE12	AFR1
FKH1	AFR1
MSN4	AFR1
MCM1	AFR1
RLM1	AFR1
GAL4	AFR1
GAT1	SSS1
STE12	SSS1
HCM1	SLU7
GLN3	YDR090C
DAL81	YDR090C
TOS8	YDR098C
STE12	YDR098C
SOK2	YDR098C
DAL81	BMH2
HAL9	BMH2
HMLALPHA2	STE5
STP2	STE5
MSN4	STE5
MSN2	STE5
NRG1	ALT2
YHP1	KIN1
SOK2	KIN1
UME6	INO2
HSF1	INO2
HSF1	YDR124W
GCN4	ECM18
RTG3	ARO1
RPN4	ARO1
GCN4	ARO1
HSF1	ARO1
DAL80	ARO1
UGA3	SAC6
RIM101	SAC6
INO4	SAC6
TYE7	YDR131C
NRG1	YDR134C
RIM101	YDR134C
SWI6	YDR134C
PPR1	PEX7
PIP2	PEX7
MBP1	MKC7
PHO2	MKC7
GAT1	MKC7
STE12	MKC7
MET28	MKC7
MSN4	MKC7
INO2	SWI5
MIG1	SWI5
MIG2	SWI5
STE12	SWI5
FKH1	SWI5
MCM1	SWI5
FKH2	SWI5
INO4	SWI5
HAP4	KGD2
MCM1	KGD2
FKH2	KGD2
AFT1	HOM2
HSF1	HOM2
SKN7	HOM2
ACE2	HOM2
CBF1	SSY1
TYE7	SSY1
HCM1	YDR161W
YHP1	YDR161W
YAP5	YDR161W
AFT1	ARG82
TEC1	SCC2
TOS8	YDR186C
RAP1	YDR186C
OAF1	UME6
MET32	UME6
PIP2	UME6
TEC1	YDR210W
GLN3	YDR210W
GAT1	YDR210W
HSF1	AHA1
YHP1	ADR1
GTS1	CRF1
SWI4	HTB1
SWI6	HTB1
SWI4	HTA1
SWI6	HTA1
STB5	COX20
ABF1	LYS4
YLR256W	LYS4
GCN4	PEX5
PIP2	PEX5
MSN4	MNN10
ABF1	MNN10
HCM1	YDR246W
YHP1	YDR246W
STB5	YDR248C
STE12	PAM1
OAF1	CTA1
UME6	CTA1
ADR1	CTA1
MET32	CTA1
MAC1	CTA1
MSN2	CTA1
PIP2	CTA1
AFT1	SET7
NRG1	YAP6
YAP1	YAP6
SOK2	YAP6
FKH2	YAP6
CIN5	YAP6
AZF1	YAP6
CUP9	YAP6
ROX1	YAP6
PHD1	EXG2
MSN4	EXG2
YAP1	EXG2
MBP1	DIN7
FKH1	DIN7
SWI6	DIN7
FKH2	DIN7
AFT1	PEX10
PUT3	PEX10
INO2	BSC2
MAL33	PMP3
HCM1	MTH1
GAL4	MTH1
MBP1	RNH202
PHO2	RNH202
INO2	RNH202
YHP1	RNH202
RIM101	RNH202
GZF3	RNH202
LEU3	RNH202
MCM1	RNH202
INO4	RNH202
YRR1	RNH202
UGA3	YDR282C
UPC2	YDR282C
PDR1	YDR282C
GTS1	YDR282C
RIM101	YDR282C
HMS2	YDR282C
GAL80	YDR282C
HCM1	INM2
YHP1	INM2
HMS2	INM2
YRR1	INM2
HMS2	SRP101
MBP1	SUR2
CBF1	SUR2
HAP4	ATP5
HAP4	BFR2
YAP5	CFT1
CIN5	CFT1
PHO2	YDR306C
YAP1	YDR306C
TEC1	GIC2
MBP1	GIC2
UME6	GIC2
SWI4	GIC2
STE12	GIC2
SKN7	GIC2
XBP1	GIC2
PHD1	GIC2
SWI6	GIC2
SOK2	GIC2
RLM1	GIC2
STE12	SUM1
CHA4	SUM1
AFT1	PIB1
HSF1	PIB1
RTG3	RAD34
MGA1	RAD34
YAP5	RAD34
RTG3	HIM1
TEC1	HIM1
PDC2	HIM1
GAT1	HIM1
MIG2	HIM1
XBP1	HIM1
SIP4	HIM1
YAP7	HIM1
ARR1	HIM1
GAT1	YDR319C
AFT1	PEP7
RTG1	PEP7
ABF1	YSP2
ABF1	PEX3
ABF1	UBX5
CIN5	YDR338C
PHO4	HXT7
TOS8	HXT7
MIG2	HXT6
RIM101	HXT6
PHD1	HXT6
ASH1	HXT6
SOK2	HXT6
CIN5	HXT6
INO2	HXT3
SWI5	HXT3
MIG1	HXT3
MIG2	HXT3
RGT1	HXT3
PHD1	HXT3
INO4	HXT3
CIN5	HXT3
MSN4	TRR1
MSN2	TRR1
SKN7	YDR357C
MGA1	YDR370C
MGA1	CTS2
RDS1	VPS74
UPC2	VPS74
YDR266C	VPS74
CST6	VPS74
YAP5	VPS74
ARO80	ATP17
HSF1	ATP17
HAP4	ATP17
ARO80	RGA2
STE12	RGA2
ARO80	YRA1
ABF1	ATO3
FHL1	ATO3
CBF1	YDR396W
SWI5	NCB2
UME6	DIT1
SUM1	DIT1
RIM101	DIT1
MCM1	DIT1
YBL005W	PDR15
PDR1	PDR15
PHO2	ADE8
BAS1	ADE8
YAP5	CAD1
RPN4	YDR426C
RPN4	RPN9
NRG1	PPM1
NRG1	PPZ2
THI2	GPI19
THI2	THI74
YAP1	THI74
NRG1	APT2
YAP6	APT2
SWI4	APT2
PHO4	APT2
MIG1	APT2
RIM101	APT2
SKN7	APT2
XBP1	APT2
IXR1	APT2
ASH1	APT2
SOK2	APT2
CIN5	APT2
CUP9	APT2
AFT2	APT2
ROX1	APT2
YHP1	ECM11
MBP1	YHP1
SWI4	YHP1
FKH1	YHP1
PHD1	YHP1
ASH1	YHP1
SWI6	YHP1
SOK2	YHP1
ARG80	YHP1
MCM1	YHP1
FKH2	YHP1
SWI4	TSA2
SKN7	TSA2
MSN4	TSA2
YAP1	TSA2
MSN2	TSA2
TEC1	MFA1
STE12	MFA1
MCM1	MFA1
THI2	PRP3
GAT1	PRP3
PHO4	PRP3
AFT1	PRP3
RIM101	PRP3
HAP4	PRP3
DAL80	PRP3
AFT2	PRP3
YLR256W	PKH1
GAL4	YDR491C
YLR256W	IZH1
INO2	ITR1
INO4	ITR1
CBF1	SAM2
CIN5	SPG3
CIN5	PSP1
STE12	YDR506C
PUT3	YDR506C
MBP1	GIN4
SWI4	GIN4
SWI6	GIN4
MCM1	GIN4
RTG3	GNP1
NRG1	GNP1
UME6	GNP1
GCN4	GNP1
GLN3	GNP1
SWI4	GNP1
DAL81	GNP1
CBF1	GNP1
CIN5	GNP1
RTG3	SMT3
NRG1	SMT3
UME6	SMT3
GCN4	SMT3
GLN3	SMT3
SWI4	SMT3
DAL81	SMT3
CBF1	SMT3
CIN5	SMT3
HAC1	EUG1
RTG3	FPR2
HAC1	FPR2
HCM1	SPS1
SUM1	SPS1
ARO80	SPS1
AFT1	SPS1
MBP1	YDR526C
SWI4	YDR526C
FZF1	YDR526C
SWI6	YDR526C
MBP1	RBA50
GCN4	RBA50
SWI4	RBA50
SKN7	RBA50
PHD1	RBA50
ACE2	RBA50
SWI6	RBA50
HCM1	HLR1
MBP1	HLR1
SWI4	HLR1
FZF1	HLR1
SWI6	HLR1
SOK2	HLR1
MCM1	HLR1
HAP4	QCR7
YLR256W	QCR7
STE12	APA2
CBF1	APA2
STE12	YDR531W
CBF1	YDR531W
NRG1	FIT1
SKO1	FIT1
AFT2	FIT1
NRG1	STL1
SKO1	STL1
AFT1	YDR542W
YBR182C	YDR544C
UGA3	YDR544C
MET32	YDR544C
YAP6	YDR544C
PDR1	YDR544C
TOS8	YDR544C
XBP1	YDR544C
YAP5	YDR544C
GZF3	YDR544C
MSN4	YDR544C
HAP4	YDR544C
DAL80	YDR544C
GAT3	YDR544C
YLR256W	YDR544C
SOK2	YDR544C
RAP1	YDR544C
AFT2	YDR544C
GAL4	YDR544C
ROX1	YDR544C
HMS1	WBP1
YAP6	GCN4
GLN3	GCN4
PHD1	GCN4
ACE2	GCN4
FHL1	GCN4
TOS8	YEL020C
STB4	YEL020C
UME6	RIP1
CBF1	RIP1
HAP4	RIP1
YLR256W	RIP1
PHO2	CUP5
AFT1	CUP5
FZF1	ECM10
YLR256W	YEL033W
STB5	YEF1
NRG1	GLY1
YAP6	GLY1
CAD1	GLY1
SKN7	GLY1
DAL81	GLY1
YJL206C	GLY1
CBF1	GLY1
YAP1	GLY1
MCM1	GLY1
CIN5	GLY1
CIN5	AFG1
CIN5	MAK10
WAR1	POL5
ROX1	POL5
GCN4	CAN1
GLN3	CAN1
GAT1	CAN1
DAL81	CAN1
DAL80	CAN1
AZF1	CAN1
AFT1	SIT1
DAL81	SIT1
PUT3	SIT1
NRG1	HXT13
MIG1	HXT13
MIG2	HXT13
PHD1	HXT13
SOK2	HXT13
RPN4	DSF1
NRG1	DSF1
YAP6	DSF1
MIG3	DSF1
MIG1	DSF1
MIG2	DSF1
RIM101	DSF1
PUT3	DSF1
PHD1	DSF1
SOK2	DSF1
MOT3	DSF1
CUP9	DSF1
AFT2	DSF1
ROX1	DSF1
RTG3	DLD3
DAL81	DLD3
ARG80	DLD3
RTG1	DLD3
MET32	RMD6
GTS1	RMD6
MET31	RMD6
GTS1	YEL073C
MET31	YEL073C
TOS8	YEL074W
YAP5	YEL074W
PHD1	YEL074W
GAT3	YEL074W
SOK2	YEL074W
RAP1	YEL074W
YBR182C	TIR1
NRG1	TIR1
SWI4	TIR1
SKN7	TIR1
HMS2	TIR1
RPN4	PRE1
OAF1	FAA2
MET32	FAA2
PIP2	FAA2
HCM1	PRO3
SIP4	PRO3
INO2	CHO1
UME6	CHO1
TOS8	CHO1
INO4	CHO1
TOS8	GAL83
NRG1	MIG3
RGT1	MIG3
SOK2	MIG3
CIN5	MIG3
TOS8	YPT31
FKH1	YPT31
FKH2	YPT31
RAP1	YPT31
TOS8	FIR1
FKH1	FIR1
FKH2	FIR1
RAP1	FIR1
PHD1	ZRG8
SOK2	ZRG8
INO4	ZRG8
GCN4	HVG1
AFT1	HVG1
GCN4	GLN3
AFT1	GLN3
YHP1	YEN1
MBP1	ACA1
PHO2	ACA1
NRG1	ACA1
YAP6	ACA1
RIM101	ACA1
XBP1	ACA1
PHD1	ACA1
SOK2	ACA1
CIN5	ACA1
MBP1	SPO73
NRG1	SPO73
YAP6	SPO73
PHD1	SPO73
CIN5	SPO73
CHA4	SAP1
GCN4	HOM3
GCN4	HIS1
CBF1	HIS1
BAS1	HIS1
MSN4	HOR2
MSN2	HOR2
STE12	YER064C
YAP5	ICL1
SIP4	ICL1
CAT8	ICL1
ROX1	ICL1
YHP1	MOT2
AFT1	MOT2
MSN4	MOT2
STB4	MOT2
MSN2	MOT2
RTG3	ARG5,6
GCN4	ARG5,6
ARG81	ARG5,6
ARG80	ARG5,6
MCM1	ARG5,6
MBP1	VTC1
CBF1	VTC1
GCN4	ALD5
LEU3	ALD5
CIN5	ALD5
ROX1	ALD5
ACE2	SER3
GCN4	ILV1
PHO4	ILV1
LEU3	ILV1
FHL1	DOT6
GCN4	TRP2
YAP7	TRP2
MET32	YER091C
CBF1	YER091C
BAS1	YER091C
MET4	YER091C
MET31	YER091C
RPN4	RAD51
MBP1	RAD51
STE12	RAD51
YAP5	RAD51
CBF1	RAD51
SWI6	RAD51
FKH2	RAD51
NRG1	SHC1
YAP5	SHC1
GCR1	UBP9
FHL1	AST2
HCM1	GLE2
CBF1	GLE2
MBP1	SWI4
UME6	SWI4
CBF1	SWI4
SWI6	SWI4
MCM1	SWI4
MBP1	LSM4
UME6	LSM4
SWI4	LSM4
CBF1	LSM4
SWI6	LSM4
MCM1	LSM4
CBF1	BOI2
TYE7	BOI2
PDR1	SLX8
YAP5	SLX8
RAP1	SLX8
FHL1	SLX8
TEC1	SHO1
MBP1	SHO1
STE12	SHO1
FKH1	GLO3
RTG3	SAK1
PHO4	SAK1
UME6	YER130C
FHL1	YER130C
RTG3	YER138C
RDS1	YER138C
SWI5	YER138C
UPC2	YER138C
YDR266C	YER138C
GTS1	YER138C
STE12	YER138C
STB5	YER138C
HMS2	YER138C
PUT3	YER138C
YRR1	YER138C
RLM1	YER138C
RPN4	DDI1
YJL206C	DDI1
NRG1	FTR1
SWI4	FTR1
AFT1	FTR1
PUT3	FTR1
PHD1	FTR1
YLR256W	FTR1
MAC1	FTR1
AFT2	FTR1
NRG1	LSM5
SWI4	LSM5
AFT1	LSM5
PUT3	LSM5
PHD1	LSM5
YLR256W	LSM5
MAC1	LSM5
AFT2	LSM5
YAP7	SPT15
SKN7	PEA2
AFT1	YER156C
STE12	YER160C
TOS8	SPT2
YAP5	RAD4
HMS2	RAD3
GCN4	TMT1
GLN3	TMT1
RPN4	BMH1
SWI4	BMH1
CBF1	BMH1
ACE2	BMH1
MSN2	BMH1
TYE7	BMH1
GCR1	BMH1
AFT2	BMH1
UME6	DMC1
STE12	YER184C
YAP7	YER184C
ROX1	YER184C
STE12	PUG1
YAP7	PUG1
ROX1	PUG1
STE12	YER188W
YAP6	VTC2
CIN5	VTC2
MBP1	HXT10
TOS8	HXT10
GTS1	HXT10
HSF1	MDJ1
CBF1	LPD1
HAP4	LPD1
ABF1	LPD1
STE12	PAU5
YAP5	PAU5
MOT3	PAU5
SWI5	GAT1
UME6	GAT1
GCN4	GAT1
GLN3	GAT1
SKN7	GAT1
YAP5	GAT1
DAL81	GAT1
DAL80	GAT1
ACE2	GAT1
FKH2	GAT1
RAP1	GAT1
HMLALPHA2	STE2
HMRA2	STE2
STE12	STE2
YAP1	STE2
MCM1	STE2
CBF1	HAC1
FKH1	TUB2
ABF1	TUB2
TEC1	ACT1
HSF1	ACT1
STE12	ACT1
SUM1	YFL040W
AFT2	YFL042C
GTS1	YFL052W
SKN7	DAK2
MIG1	YFL054C
MIG2	YFL054C
SKN7	YFL054C
ACE2	AGP3
YAP1	AGP3
RPN4	AAD6
ACE2	AAD6
YAP1	AAD6
YAP7	AAD6
RPN4	AAD16
ACE2	AAD16
YAP1	AAD16
YAP7	AAD16
THI2	SNO3
NRG1	SNO3
ARO80	SNO3
YAP5	SNO3
BAS1	SNO3
AFT2	SNO3
SWI5	YFL063W
YAP5	YFL063W
GAT3	YFL063W
SPT23	NIC96
RPN4	YPI1
FKH1	YPI1
CUP9	SAD1
TOS8	GCN20
NRG1	GSY1
UME6	GSY1
RTG3	YFR017C
MAL33	YFR017C
MBP1	YFR017C
NRG1	YFR017C
SWI5	YFR017C
UME6	YFR017C
MIG3	YFR017C
SWI4	YFR017C
PDR1	YFR017C
RME1	YFR017C
ACE2	YFR017C
SWI6	YFR017C
YAP1	YFR017C
AFT2	YFR017C
YAP5	ROG3
SUM1	PES4
FKH1	PES4
FKH2	PES4
HAC1	YFR026C
PHO4	YFR026C
MET32	MET10
MET28	MET10
CBF1	MET10
MET4	MET10
TYE7	MET10
CBF1	QCR6
YLR256W	QCR6
YAP7	QCR6
GTS1	SAP155
HAC1	KEG1
STB4	KEG1
ADR1	DUG1
PHO4	DUG1
RIM101	DUG1
ADR1	YFR045W
PHO4	YFR045W
RIM101	YFR045W
YHP1	BNA6
CBF1	YMR31
FKH1	RPN12
GCN4	IRC7
THI2	ERG26
RPN4	ERG26
MBP1	ERG26
PHO2	ERG26
UGA3	ERG26
NRG1	ERG26
YAP6	ERG26
GLN3	ERG26
GAT1	ERG26
RIM101	ERG26
GZF3	ERG26
SPT23	ERG26
HAP4	ERG26
YLR256W	ERG26
LEU3	ERG26
FKH2	ERG26
HAL9	ERG26
HMS1	ERG26
TYE7	ERG26
ROX1	COG7
LEU3	LEU1
RPN4	ERG4
MBP1	ERG4
NRG1	ERG4
MET31	ERG4
ROX1	ERG4
RPN4	PDR1
MBP1	PDR1
NRG1	PDR1
MET31	PDR1
ROX1	PDR1
MCM1	ALK1
FKH2	ALK1
GCN4	TRP5
SWI5	SCW11
STE12	SCW11
FKH1	SCW11
ACE2	SCW11
TEC1	AGA2
STE12	AGA2
MCM1	AGA2
HCM1	HOP2
SOK2	HOP2
MIG2	MIG1
TOS8	YGL046W
RPN4	ALG13
YAP3	ALG13
STE12	TYW3
SKN7	OLE1
CBF1	OLE1
PUT3	OLE1
YLR256W	OLE1
AFT2	OLE1
ROX1	OLE1
TEC1	PYC1
STE12	PYC1
RGT1	PYC1
PUT3	AFT1
AFT2	AFT1
AFT1	YGL072C
PUT3	YGL072C
AFT2	YGL072C
UME6	HSF1
AFT1	YGL074C
PUT3	YGL074C
AFT2	YGL074C
INO2	HNM1
INO4	HNM1
HMLALPHA1	MF(ALPHA)2
HMLALPHA2	MF(ALPHA)2
MATALPHA1	MF(ALPHA)2
AFT1	MF(ALPHA)2
STE12	MF(ALPHA)2
MCM1	MF(ALPHA)2
FKH1	NUP145
PHD1	TOS8
PHO4	LSG1
ABF1	MLC1
YBR182C	SNF4
STE12	CDC20
FKH1	CDC20
GZF3	CDC20
MCM1	CDC20
FKH2	CDC20
INO4	CDC20
GCN4	MET13
CBF1	MET13
RME1	PCL10
GAL4	PCL10
ROX1	PCL10
SUM1	SEC27
YAP5	PEX14
TYE7	PEX14
RDS1	YGL157W
NRG1	YGL157W
YAP6	YGL157W
HCM1	RCK1
TOS8	RCK1
STE12	RCK1
SOK2	RCK1
RLM1	RCK1
STE12	RAD54
SOK2	CUP2
SWI4	MPT5
SWI6	MPT5
RPN4	ATG1
GCN4	ATG1
AFT1	GTS1
PUT3	GTS1
LEU3	GTS1
AFT2	GTS1
FKH2	MND1
UME6	STR3
MET32	STR3
GCN4	STR3
BAS1	STR3
MET4	STR3
MET31	STR3
CBF1	COX4
HAP4	COX4
YLR256W	COX4
FHL1	YGL188C-A
RME1	CDC55
AFT1	COX13
HAP4	COX13
YLR256W	COX13
TEC1	IME4
ABF1	IME4
AFT1	YGL193C
HAP4	YGL193C
YLR256W	YGL193C
RPN4	GCN1
ABF1	GCN1
AFT1	EMP24
OAF1	MCM6
MET32	MCM6
MCM1	MCM6
GCN4	ARO8
YAP1	ARO8
MCM1	ARO8
PIP2	POX1
USV1	POX1
CBF1	SPT16
HCM1	MIG2
MAL33	VID30
SWI5	VID30
SWI4	VID30
ACE2	VID30
AFT2	VID30
ABF1	SAP4
ACE2	SAP4
SIP4	YGL230C
TYE7	YGL230C
TOS8	YGL231C
MSN2	YGL231C
PHO2	ADE5,7
BAS1	ADE5,7
ROX1	ADE5,7
OAF1	HAP2
MET32	HAP2
AFT1	HAP2
AFT1	RTF1
AFT1	PDE1
UME6	RMR1
UME6	HFM1
SWI4	HXK2
SWI6	HXK2
CIN5	HXK2
MET32	FZF1
GLN3	FZF1
PUT3	FZF1
RTG1	FZF1
MET31	FZF1
RTG3	ZRT1
PHO2	ZRT1
MET32	ZRT1
GLN3	ZRT1
FKH1	ZRT1
ZAP1	ZRT1
SOK2	ZRT1
MOT3	ZRT1
MET31	ZRT1
YHP1	ADH4
FKH1	ADH4
FKH2	ADH4
TYE7	ADH4
YHP1	MNT2
FKH1	MNT2
FKH2	MNT2
TYE7	MNT2
YBR182C	YPS5
SOK2	YPS5
RLM1	YPS5
YBR182C	YGL261C
RLM1	YGL261C
AFT2	YGL261C
AFT1	YGR012W
TEC1	MSB2
SWI4	MSB2
STE12	MSB2
SKN7	MSB2
SWI6	MSB2
SKN7	YGR016W
STE12	GSC2
CBF1	GSC2
MSN4	GSC2
CRZ1	GSC2
TOS8	ACB1
UME6	YGR043C
HMLALPHA2	RME1
SWI5	RME1
UME6	RME1
ACE2	RME1
CBF1	SCM4
YLR256W	SCM4
SWI4	FMP48
FKH1	FMP48
FKH2	FMP48
MET32	MUP1
DAL81	MUP1
MET4	MUP1
SUM1	SPR3
HAP4	SPR3
ABF1	SPR3
PHO2	ADE6
BAS1	ADE6
NRG1	YGR067C
UME6	YGR067C
GCN4	YGR067C
MGA1	YGR073C
DAL80	YGR073C
HCM1	PRP38
MGA1	PRP38
DAL80	PRP38
MBP1	YGR079W
AFT1	YGR079W
CBF1	YGR079W
SWI5	PIL1
SKN7	PIL1
ASH1	PIL1
SOK2	PDC6
MSN4	NNF2
MSN2	NNF2
RDS1	MDR1
GAL4	YGR102C
TOS8	VMA21
PHO2	YGR106C
YHP1	CLB1
MCM1	CLB1
FKH2	CLB1
OAF1	CLB6
MBP1	CLB6
SWI4	CLB6
SWI6	CLB6
MBP1	YGR110W
SWI6	YGR110W
YLR256W	YGR110W
CBF1	SPT6
YHP1	NUP57
ABF1	NUP57
MBP1	YGR125W
ACE2	YGR125W
SOK2	YGR130C
AFT2	YGR130C
SOK2	YGR131W
AFT2	YGR131W
AFT1	PHB1
SOK2	PHB1
AFT1	PEX4
SOK2	PEX4
MAC1	LSB1
SKN7	TPO2
RTG3	BTN2
RPN4	BTN2
HSF1	BTN2
MSN4	BTN2
MSN2	BTN2
MOT3	BTN2
NRG1	SKN1
YAP7	THI4
CIN5	THI4
YAP6	YGR146C
HSF1	YGR146C
SOK2	YGR146C
ROX1	YGR146C
SWI4	RSR1
SWI4	YGR153W
DAL81	GTO1
CBF1	GTO1
DAL81	CYS4
CBF1	CYS4
HCM1	KRE11
GZF3	KRE11
YJL206C	KRE11
HAP4	KRE11
MGA1	YGR168C
YAP5	YGR168C
MCM1	YGR168C
GAL4	YIP1
RDS1	ERG1
YAP6	ERG1
PUT3	ERG1
YLR256W	ERG1
MBP1	RNR4
GAT1	RNR4
SWI6	RNR4
CIN5	RNR4
GLN3	QCR9
HAP4	QCR9
ABF1	QCR9
YLR256W	QCR9
MBP1	CRH1
SWI5	CRH1
SWI4	CRH1
STE12	CRH1
ASH1	CRH1
SWI6	CRH1
RLM1	CRH1
PHO2	TDH3
HSF1	TDH3
MSN4	TDH3
MSN2	TDH3
CIN5	TDH3
TYE7	TDH3
GCR1	TDH3
YAP5	XKS1
HSF1	YPP1
CBF1	ELP2
PHO2	ADE3
MET32	ADE3
GCN4	ADE3
CBF1	ADE3
BAS1	ADE3
MET4	ADE3
MET31	ADE3
PHO2	YGR205W
MET32	MVB12
RPN4	TRX2
CAD1	TRX2
SKN7	TRX2
MSN4	TRX2
YAP1	TRX2
MSN2	TRX2
YAP7	TRX2
CIN5	TRX2
HSF1	ZPR1
MSN2	ZPR1
FHL1	RTA1
MBP1	PET54
SWI4	PET54
SWI6	PET54
ROX1	PET54
RPN4	HSV2
CBF1	HSV2
YAP7	HSV2
TYE7	HSV2
TYE7	AMA1
AFT1	NAS6
ABF1	NAS6
INO2	KEL2
YAP6	KEL2
PUT3	KEL2
SOK2	KEL2
INO4	KEL2
CIN5	KEL2
AFT1	YGR243W
SOK2	LSC2
NRG1	MGA1
YAP6	MGA1
SWI4	MGA1
HSF1	MGA1
RIM101	MGA1
SKN7	MGA1
XBP1	MGA1
HMS2	MGA1
PHD1	MGA1
SOK2	MGA1
MSN2	MGA1
CIN5	MGA1
INO2	ENO1
SWI5	ENO1
UME6	ENO1
ABF1	ENO1
RAP1	ENO1
GCR1	ENO1
SUM1	COQ6
PUT3	COQ6
MAC1	COQ6
ROX1	COQ6
UME6	RAD2
SUM1	RAD2
UME6	YGR266W
YLR256W	YGR266W
GCN4	FOL2
YBL005W	YOR1
UME6	YOR1
PDR1	YOR1
HCM1	YGR287C
HCM1	MAL13
MAL13	MAL11
CST6	MAL11
MAL13	MAL12
YJL206C	YHL008C
HCM1	YHL010C
GLN3	YHL015W
PUT3	YHL015W
SOK2	YHL015W
MOT3	YHL015W
FHL1	YHL015W
GLN3	DUR3
DAL81	DUR3
PUT3	DUR3
DAL80	DUR3
SOK2	DUR3
MOT3	DUR3
FHL1	DUR3
INO2	OPI1
UME6	SPO11
HCM1	RIM4
PHD1	RIM4
SOK2	RIM4
FKH2	RIM4
YBR182C	RIM101
GCN4	RIM101
TOS8	RIM101
ABF1	RIM101
MAL33	WSC4
GLN3	WSC4
XBP1	WSC4
ABF1	WSC4
ACE2	WSC4
FKH2	WSC4
UME6	ECM29
AFT1	ECM29
UME6	GOS1
AFT1	GOS1
ADR1	GUT1
YBR182C	SBP1
YAP6	SBP1
RME1	SBP1
CIN5	SBP1
GCR1	SBP1
RLM1	SBP1
PUT3	VMR1
[truncated: 2,904 more rows]
