# Supplementary material for: Comparative analysis of module-based versus direct methods for reverse-engineering transcriptional regulatory networks
Source: BMC Syst Biol. 2009 May 7;3:49. doi: 10.1186/1752-0509-3-49 (PMC2684101; doi:10.1186/1752-0509-3-49)
Supplement: Additional file 14 — S. cerevisiae modules in the LeMoNe 1070 network. Gene content of S. cerevisiae LeMoNe modules in the 1070 network. [file 1752-0509-3-49-S14.txt]

ALG7	2
ALG8	2
ALG9	2
APQ12	2
AVT1	2
CDC10	2
CDC42	2
CHS7	2
CSR1	2
CUP5	2
DGK1	2
EMP24	2
ERG12	2
ERG24	2
ERG26	2
ERP1	2
ERP2	2
ERV15	2
GAA1	2
GAB1	2
GGA2	2
HOG1	2
HOM6	2
HUT1	2
KES1	2
KTR3	2
LAG1	2
LCB2	2
MAS2	2
MCA1	2
MCK1	2
MID1	2
MKT1	2
NDC1	2
NMA1	2
NMT1	2
NPY1	2
NUP120	2
OST3	2
OST6	2
PGM1	2
PHS1	2
PIS1	2
PMP2	2
PMT1	2
PMU1	2
PRO3	2
PRR1	2
PTR2	2
RBD2	2
RET3	2
SAC1	2
SAR1	2
SEC13	2
SEC21	2
SEC23	2
SEC27	2
SEC61	2
SFB2	2
SFB3	2
SOP4	2
SRP1	2
STE14	2
STE23	2
STT3	2
SWP1	2
TCP1	2
TED1	2
TFP1	2
TIM50	2
TOM20	2
TOM40	2
TOM7	2
TRP2	2
TRP3	2
TRX1	2
TSC13	2
TUB1	2
TUB3	2
URH1	2
VMA2	2
VPH1	2
WBP1	2
WSC2	2
YBR206W	2
YCK2	2
YDL157C	2
YEL033W	2
YER087C-A	2
YGR106C	2
YGR240C	2
YIP1	2
YLL018C	2
YLR230W	2
YOL103W	2
YPR114W	2
LHS1	5
PMI40	5
SLC1	5
YIP3	5
YNL043C	5
ATP1	7
ATP16	7
ATP17	7
ATP2	7
ATP20	7
ATP3	7
ATP4	7
ATP5	7
ATP7	7
COR1	7
COX12	7
COX13	7
COX4	7
COX5A	7
COX6	7
COX7	7
COX8	7
FUM1	7
KGD2	7
MIR1	7
PET9	7
QCR2	7
QCR6	7
QCR7	7
QCR9	7
SDH3	7
YGL188C-A	7
YGR182C	7
YLR168C	7
YLR294C	7
ATG11	8
BUD5	8
DFG16	8
ECM10	8
FRE5	8
GEM1	8
HAA1	8
HOS4	8
HSF1	8
ITT1	8
LRE1	8
PAH1	8
PSO2	8
RAD14	8
RAD26	8
RAD34	8
RGT1	8
RIM101	8
RIM13	8
SAP155	8
SEF1	8
SIC1	8
SNT2	8
SPO75	8
SPT23	8
TBS1	8
TCM62	8
UBX2	8
UTR1	8
YAR060C	8
YBR063C	8
YBR255W	8
YDR186C	8
YGL074C	8
YGL132W	8
YHL008C	8
YJR115W	8
YJU2	8
YKR096W	8
YNR047W	8
ACH1	9
ACS1	9
AGX1	9
CRC1	9
CRS5	9
CSR2	9
DIA3	9
ECM13	9
GAC1	9
GRE1	9
HBT1	9
ICL1	9
IDP2	9
INO1	9
MTH1	9
NCA3	9
NDE2	9
PDH1	9
PUT4	9
SDH1	9
SDH2	9
SIP18	9
SIP4	9
SPG4	9
STL1	9
TKL2	9
UGX2	9
YBR116C	9
YBR147W	9
YGR066C	9
YHR139C	9
YJL045W	9
YKL187C	9
YML054C	9
YMR206W	9
YPL185W	9
YPT53	9
AVO2	10
CAT5	10
CUP2	10
DLD1	10
FMP52	10
GOS1	10
HXT11	10
HXT12	10
HXT9	10
IMP2'	10
KRE1	10
LSB5	10
ORM2	10
PEX22	10
PKP1	10
PTC6	10
RAD51	10
SCO1	10
SNA3	10
SNZ2	10
SOR1	10
TES1	10
YBR284W	10
YCL033C	10
YCL049C	10
YDL057W	10
YFR026C	10
YGL072C	10
YGL165C	10
YIL055C	10
YJL152W	10
YLR326W	10
YMR007W	10
YMR262W	10
YOR055W	10
YPL114W	10
ARG1	11
ASP3-1	11
ASP3-3	11
ASP3-4	11
BNA3	11
CAN1	11
DAL2	11
DAL3	11
DAL4	11
DAL5	11
DAL7	11
DCG1	11
DUR3	11
ECM17	11
FMO1	11
GAT1	11
GTO1	11
ISA1	11
LEU2	11
LYS1	11
MEP1	11
MEP2	11
MET1	11
MET10	11
MET14	11
MET16	11
MET2	11
MET3	11
MET32	11
OPT2	11
ORT1	11
PEX21	11
RAD59	11
RMD6	11
SER3	11
SER33	11
SUL1	11
SUL2	11
UGA3	11
YAP5	11
YGR125W	11
YGR153W	11
YIL165C	11
YKR033C	11
YLR053C	11
YLR157C	11
YNL276C	11
ALG13	12
CHO1	12
LPD1	12
LPP1	12
LSC1	12
MBA1	12
MSS51	12
RME1	12
SAC6	12
SDS22	12
YET3	12
YBL005W	13
YBR012W-A	13
YBR012W-B	13
YER138C	13
YER160C	13
YHR214C-B	13
YJR026W	13
YJR027W	13
YJR028W	13
YML039W	13
YML040W	13
YML045W	13
YMR045C	13
YMR046C	13
YMR050C	13
YMR051C	13
ADP1	14
APM2	14
ASI2	14
BCY1	14
CAD1	14
CPR4	14
CST6	14
DAP2	14
DOA4	14
DSD1	14
ECM21	14
FMS1	14
FRA1	14
HSV2	14
KIN1	14
KKQ8	14
KNS1	14
KSP1	14
MAM3	14
MDM34	14
MLF3	14
MNR2	14
MSB3	14
MSC3	14
NCA2	14
NEM1	14
NPR1	14
OPY2	14
PBN1	14
PEX29	14
PEX30	14
PGC1	14
PGM3	14
PKH1	14
PPM1	14
PPZ2	14
PSP1	14
RAD2	14
RAV2	14
RCK2	14
ROD1	14
RPL13B	14
RRD2	14
RSF1	14
SCO2	14
SHY1	14
SIP5	14
SNX4	14
SNX41	14
SSD1	14
SSN8	14
STE11	14
TAZ1	14
TGL4	14
TUL1	14
UBX3	14
UBX5	14
UBX7	14
VHS3	14
VID30	14
VPS62	14
YAL049C	14
YAP1801	14
YDR203W	14
YDR282C	14
YDR306C	14
YDR426C	14
YFR045W	14
YGL218W	14
YHL010C	14
YHR080C	14
YHR113W	14
YHR198C	14
YHR199C	14
YHR202W	14
YIR007W	14
YJL055W	14
YJL067W	14
YJL149W	14
YJR039W	14
YJR107W	14
YJU3	14
YKU70	14
YLR352W	14
YLR392C	14
YMR148W	14
YMR160W	14
YNL011C	14
YOR097C	14
YOR292C	14
YOR352W	14
YPL191C	14
YPR003C	14
YRR1	14
MPD1	15
SLT2	15
YNL045W	15
YPS1	15
ACN9	17
CDC37	17
DNM1	17
FMC1	17
NSG2	17
PHB1	17
RBK1	17
YBR062C	17
YJR085C	17
YMR31	17
YPR172W	17
APC9	18
ATG13	18
CCC1	18
KEL2	18
MDR1	18
PEX5	18
PKH2	18
RGA2	18
VPS34	18
AAD10	24
AAD14	24
AAD15	24
AAD16	24
AAD3	24
AAD4	24
AAD6	24
ECI1	24
FLR1	24
FRE7	24
GTT2	24
MRS4	24
PIG1	24
PXA1	24
RNR2	24
SDL1	24
YBR047W	24
YDL183C	24
YLR297W	24
YLR346C	24
APT2	26
ECM11	26
GAS2	26
HES1	26
HTZ1	26
MIG2	26
MUM3	26
POP6	26
SCM4	26
SPS1	26
SPS18	26
SUR2	26
TIR1	26
TIR2	26
TIR3	26
TIR4	26
YCL074W	26
YDL129W	26
YMR244W	26
ADE1	27
ADE12	27
ADE13	27
ADE4	27
ADE5,7	27
HIS4	27
LEU1	27
LYS12	27
SER1	27
GCY1	28
GSY2	28
LAP4	28
PBI2	28
STF2	28
TFS1	28
USV1	28
YER067W	28
YGR043C	28
YML100W	28
MKK2	29
YKL222C	29
AGP1	30
ATP15	30
DOT6	30
FAA2	30
MDH2	30
MGA1	30
MRK1	30
NDE1	30
RPI1	30
SSU1	30
STP4	30
SUC2	30
TPO1	30
TPO2	30
TPO3	30
YPR027C	30
ACO2	31
ATF2	31
ATO3	31
AUR1	31
BAS1	31
BFR2	31
BUD21	31
CYB5	31
DBP6	31
DPH2	31
ELP2	31
ERG3	31
ESF2	31
FAA4	31
FAL1	31
FAR1	31
FCY2	31
FYV7	31
HMS2	31
ILV3	31
ILV5	31
IZH1	31
JJJ3	31
LSG1	31
LYS4	31
MAE1	31
MAK21	31
MKC7	31
MTR4	31
NAN1	31
NOB1	31
NOG1	31
NOG2	31
NOP14	31
NOP8	31
NOP9	31
NSR1	31
NUG1	31
PLB2	31
POL30	31
POL5	31
PPM2	31
PPT1	31
RAS1	31
RBG1	31
RCL1	31
RET1	31
REX4	31
RIO1	31
RPA190	31
RPA43	31
RPP1	31
RRN11	31
RRP12	31
SAP185	31
SGD1	31
TCB2	31
TMA46	31
TRM112	31
TRM13	31
TRM5	31
URK1	31
UTP22	31
YBR271W	31
YCR087W	31
YDL152W	31
YDR161W	31
YDR491C	31
YGR079W	31
YMC2	31
YMR185W	31
YMR259C	31
YNL024C	31
YOL079W	31
YOL092W	31
YVH1	31
ALA1	32
GLY1	32
LEU9	32
SXM1	32
CLB2	34
CSI2	34
ILV1	34
ARN1	36
ARN2	36
CPA2	36
ENB1	36
LYS20	36
PHD1	36
SIT1	36
SPL2	36
TIS11	36
VMR1	36
YKL044W	36
YOR302W	36
ZPR1	36
CCP1	37
GRE2	37
GRX2	37
TSA2	37
YDL124W	37
YML131W	37
YMR173W	37
YNL134C	37
FET3	39
PHO11	39
PHO12	39
PHO3	39
PHO5	39
SFG1	39
TAT1	39
URA1	39
ZRT1	39
GAL1	41
GAL10	41
GAL2	41
GAL7	41
AKR2	42
CDH1	42
DAN2	42
DAN3	42
DIN7	42
DMA2	42
DON1	42
EAR1	42
ECM34	42
FZF1	42
GPI19	42
HFM1	42
HIM1	42
LEU5	42
MDM32	42
MEK1	42
MF(ALPHA)2	42
PAU2	42
PAU3	42
PAU4	42
PAU5	42
PCA1	42
PES4	42
PEX4	42
PEX7	42
PRP18	42
RAD55	42
RDS2	42
RGM1	42
SAG1	42
SLX8	42
SNF6	42
SPO73	42
SPR1	42
SPR6	42
SPS22	42
SSY1	42
THI73	42
THI74	42
VBA5	42
YAL069W	42
YBL109W	42
YBR270C	42
YDL176W	42
YDR338C	42
YDR532C	42
YDR542W	42
YDR544C	42
YEL074W	42
YER184C	42
YFL063W	42
YFL068W	42
YGL193C	42
YGL261C	42
YGR045C	42
YHR213W	42
YIL046W	42
YIL176C	42
YJL022W	42
YJR012C	42
YKL224C	42
YKR015C	42
YLL017W	42
YLL065W	42
YLR030W	42
YLR046C	42
YMR034C	42
YMR320W	42
YNG1	42
YNL033W	42
YNL335W	42
YPL278C	42
YPL282C	42
YPR153W	42
AST2	43
ERF2	43
PET20	43
YHR054C	43
ADH6	46
AHP1	46
DLD3	46
GPX2	46
OYE2	46
RHR2	46
TRR1	46
TSA1	46
YGL157W	46
ALT2	47
HEF3	47
SYG1	47
FIG2	48
PLB3	48
PMT2	48
BNA1	49
FZO1	49
KTR2	49
OYE3	49
SOD2	49
YCL073C	49
YKR017C	49
YSR3	49
DAL1	51
DAL80	51
GIP1	52
RER1	52
ULP1	52
AMN1	54
CYS4	54
EXG1	54
HOM3	54
YGL039W	54
YHR143W	54
ABP1	62
ACP1	62
APE3	62
ARC15	62
ARP2	62
BCH1	62
BMH1	62
BMH2	62
CNB1	62
CPR3	62
CPR5	62
CTS2	62
DOG2	62
DOT5	62
DUG1	62
END3	62
ERG20	62
GAL83	62
GLR1	62
GSH2	62
HEM15	62
HRT1	62
LTP1	62
NAS6	62
NIF3	62
PAM1	62
PDI1	62
PRD1	62
PRE1	62
PRE3	62
PRE6	62
PTC3	62
PUP1	62
RDI1	62
REH1	62
RPN1	62
RPN12	62
RPN7	62
RPN9	62
RPT5	62
SBP1	62
SEC18	62
SNF4	62
SNX3	62
TPM1	62
UBA1	62
UBX4	62
YBR096W	62
YGR266W	62
YJL171C	62
YKT6	62
YLR301W	62
YMR099C	62
YNL320W	62
YPK1	62
DOG1	63
LAS17	63
MSY1	63
RAS2	63
ACT1	65
ADH1	65
ADH2	65
EUG1	65
IPP1	65
PIR1	65
YBR159W	65
YDR134C	65
YDR209C	65
ADH7	69
ALP1	69
AMA1	69
AQY1	69
CDA1	69
DAK2	69
DIT1	69
DSF1	69
ERR1	69
ERR2	69
ERR3	69
FDH2	69
FIT1	69
FLO10	69
GAL3	69
GIT1	69
GUT1	69
HXT10	69
IME1	69
IRC18	69
MCH2	69
OSW2	69
POT1	69
POX1	69
REC8	69
SEO1	69
SLZ1	69
SPO20	69
SPR28	69
SPR3	69
SRT1	69
STE3	69
THI2	69
THI4	69
THI5	69
YER084W	69
YER188W	69
YFL051C	69
YFL052W	69
YGL146C	69
YGR226C	69
YGR290W	69
YHR033W	69
YIA6	69
YJR038C	69
YJR157W	69
YKL050C	69
YML083C	69
YML087C	69
YMR084W	69
YNR071C	69
YNR073C	69
YOL131W	69
YOL163W	69
YOR378W	69
YOR392W	69
YPL276W	69
YPR015C	69
