# Supplementary material for: Comparative analysis of module-based versus direct methods for reverse-engineering transcriptional regulatory networks
Source: BMC Syst Biol. 2009 May 7;3:49. doi: 10.1186/1752-0509-3-49 (PMC2684101; doi:10.1186/1752-0509-3-49)
Supplement: Additional file 15 — S. cerevisiae regulator to module assignments in the LeMoNe 1070 network. List of S. cerevisiae regulator to module assignments and their score in the LeMoNe 1070 network. [file 1752-0509-3-49-S15.txt]

YBL005W	13	2134.432119
DAL80	51	1159.774050
USV1	28	1081.330631
CLB2	34	1048.796155
HAP4	30	948.546142
RAS2	63	933.081618
SPS1	26	908.035631
IME4	46	847.059710
PPT1	32	826.289983
GAC1	9	811.294465
SLN1	41	798.282082
PPT1	39	790.266013
GIP1	52	763.413806
HAP4	7	735.969119
XBP1	10	725.668060
SYG1	47	710.965735
TOS8	24	691.171305
TIS11	36	687.084268
PPT1	31	682.762572
SHO1	54	626.377006
GCN20	43	623.477458
KNS1	18	613.837271
SHO1	2	607.813869
MKK2	29	580.200043
ELM1	48	577.093535
GAT1	11	566.850307
BMH2	62	557.151631
GLC8	27	552.853522
RSC3	5	530.427417
CMK2	15	499.894868
AFR1	37	483.726393
GAC1	69	445.203391
GAL80	41	444.828215
ETR1	17	439.954305
LSG1	31	432.333943
USV1	14	416.044298
GCN20	42	412.618468
ETR1	12	411.331061
MET28	11	410.542704
CDC14	65	397.370566
CKB1	49	397.177541
KNS1	8	382.065997
YVH1	31	381.051278
