# Supplementary material for: Comparative analysis of module-based versus direct methods for reverse-engineering transcriptional regulatory networks
Source: BMC Syst Biol. 2009 May 7;3:49. doi: 10.1186/1752-0509-3-49 (PMC2684101; doi:10.1186/1752-0509-3-49)
Supplement: Additional file 16 — S. cerevisiae CLR 1070 network. List of S. cerevisiae interactions and their score in the CLR 1070 network. [file 1752-0509-3-49-S16.txt]

PHD1	YKL044W	22.085363
YBL005W	YMR046C	12.383492
YBL005W	YBR012W-A	12.116590
YBL005W	YJR028W	12.046229
YBL005W	YMR051C	11.998666
YBL005W	YML045W	11.980422
YBL005W	YJR026W	11.765359
YBL005W	YML040W	11.653263
SPL2	PHO84	11.529157
YBL005W	YHR214C-B	11.457184
SNF2	NAB3	11.066894
ECM22	YLL007C	10.882163
HMLALPHA2	HMRA2	10.599133
YBL005W	YER138C	10.476918
YBL005W	YER160C	10.468333
DAL81	FLO8	10.250017
FLO8	DAL81	10.250017
YBL005W	YJR027W	10.211465
YLL054C	SMP3	10.036046
YBL005W	YBR012W-B	9.815363
YBL005W	YMR045C	9.609544
YLR256W	YCL020W	9.549568
YBL005W	YMR050C	9.359616
YAP3	RTG3	9.195109
RTG3	YAP3	9.195109
SNF2	TCB3	9.018482
SWI5	HOF1	8.993436
YBL005W	YCL020W	8.964542
MCM1	FLO8	8.636200
FLO8	MCM1	8.636200
SPL2	VTC1	8.499474
MATALPHA2	HMRA2	8.452600
YLR256W	YER138C	8.382356
SET1	GEA1	8.379644
PLP1	UBC1	8.364550
SNF2	SPT5	8.275120
MCM1	YCK1	8.118981
YLR256W	YJR027W	8.073726
MET32	RMD6	7.983337
BCK1	UBP12	7.921285
YLR256W	YBR012W-B	7.896402
SPL2	PHO12	7.856238
MATALPHA2	HMLALPHA2	7.826456
HMLALPHA2	MATALPHA2	7.826456
PDR1	ECM29	7.759667
PDR1	UBX4	7.654013
NOT3	UBP12	7.583506
FLO8	YCK1	7.559426
YAP3	PET54	7.550215
SNF2	MYO5	7.439557
MET32	YNL276C	7.389431
SNF2	SUM1	7.373282
SUM1	SNF2	7.373282
TIS11	ARN1	7.345244
DAL80	YKR033C	7.335310
RLM1	ASK10	7.332771
ASK10	RLM1	7.332771
SLT2	SRL3	7.316765
PLP1	MVB12	7.312926
MATALPHA1	HMLALPHA1	7.287130
HMLALPHA1	MATALPHA1	7.287130
YJL206C	PET100	7.286363
MET32	DAL3	7.216742
MOT2	YCK1	7.130093
RPI1	WSC4	7.108088
WSC4	RPI1	7.108088
DAL81	NET1	7.104313
SNF12	OAF3	7.050742
OAF3	SNF12	7.050742
MET18	TMN3	7.027163
YAP3	YGR122W	7.018387
HMLALPHA2	COG7	7.003121
SNF2	GEA1	7.000784
GAT4	MATALPHA1	6.978185
MATALPHA1	GAT4	6.978185
SUM1	GEA1	6.977878
AFT2	YAP1	6.973231
YAP1	AFT2	6.973231
TIS11	SIT1	6.955268
SET1	NNF2	6.858923
ARG81	PEX1	6.846034
BAS1	YMR185W	6.834733
MET32	MET1	6.833186
SET1	TOF2	6.828632
YLR256W	YER160C	6.825773
MET31	MAK3	6.794117
ASG1	RGR1	6.783309
CRZ1	HOS4	6.782095
ISW2	HIR3	6.778602
HIR3	ISW2	6.778602
WAR1	ASK10	6.773982
ASK10	WAR1	6.773982
SHP1	ALG13	6.767809
STE20	KIN2	6.747194
MATALPHA2	PEX27	6.738761
MET32	RAD59	6.738092
PPT1	LSG1	6.729732
LSG1	PPT1	6.729732
ASG1	HSH155	6.715476
CNB1	UBC1	6.669388
YVH1	NUG1	6.658370
SPL2	PHO11	6.656833
BMH1	BMH2	6.638428
BMH2	BMH1	6.638428
CAD1	SNX41	6.634756
HRT1	SNX3	6.624965
HPC2	RAD34	6.622282
SWI5	ALK1	6.618404
STE11	STR2	6.616758
SGD1	YDL152W	6.601151
MET32	DAL2	6.583668
YLL054C	TAH18	6.553655
PRR1	OST6	6.537413
MET32	MET2	6.537046
MDG1	LSC2	6.512200
YBL005W	YML039W	6.503592
MATALPHA2	MUD1	6.502251
MET32	MET16	6.459131
YAP6	NCE103	6.444639
YDR034C	YER064C	6.438364
ZDS2	PMS1	6.436543
PPH3	HPT1	6.432477
SKN7	ALR1	6.425483
LSG1	NUG1	6.393995
SUM1	NAB3	6.392607
CLB2	CDC5	6.391150
CDC5	CLB2	6.391150
RTG3	MRPL19	6.385623
YFL052W	YFL051C	6.375259
BCK1	YBT1	6.356873
ASG1	SAK1	6.350585
YPK1	PAM1	6.344633
PAM1	YPK1	6.344633
LEU3	KIN4	6.341144
CKB1	YRB1	6.337338
PPT1	NUG1	6.334609
BCK1	MCM6	6.333104
PPH3	NCB2	6.313652
BAS1	SLP1	6.282397
MET28	YNL276C	6.279538
RDR1	YOR378W	6.276906
PDR1	UBA1	6.253309
CKB1	MLC1	6.241689
STE20	SPT5	6.234862
APC9	JAC1	6.212462
PPH3	YOR283W	6.208350
SLT2	STI1	6.200669
BMH1	TDH2	6.197643
YVH1	YDR161W	6.167305
MET28	MET2	6.162881
SGD1	NOP14	6.144879
DAL80	DAL2	6.133265
YLR256W	YBR012W-A	6.132685
YAP5	DAL1	6.110534
PPT1	MTR4	6.108389
SDS22	LAP4	6.086259
PPH3	RRN3	6.078555
CMK2	YPS1	6.073018
YDR034C	BAP2	6.072935
OCA1	SEC72	6.064702
SUM1	HPC2	6.035283
HPC2	SUM1	6.035283
KSP1	JSN1	6.034269
HCM1	MSB2	6.027231
MATALPHA2	ISY1	6.024934
DAL80	YLR053C	6.024818
PPH3	POP6	6.022740
BAS1	RRN3	6.021759
GAL83	PUP1	6.017823
STE20	NAB3	6.007298
YLR256W	YMR046C	6.007107
PDR1	PRD1	6.003043
YDR034C	YLR053C	6.002750
DAL80	DAL3	5.995487
SDS22	GRX2	5.993514
GLC8	SNF7	5.984405
YAP1	FLR1	5.981385
HCM1	TMN3	5.980576
ZDS1	CKI1	5.971142
BAS1	RRN11	5.970608
YPK1	AIP1	5.961626
BMH1	TDH1	5.957949
CIN5	BUD21	5.949926
PPH3	YNL254C	5.938239
REG2	YBR051W	5.937794
YAP1	AAD14	5.937425
MET18	NUP159	5.937175
BMH1	PGK1	5.932453
GAT1	MEP1	5.929962
TIS11	ARN2	5.920904
YAK1	SIP5	5.910773
SGD1	GRX2	5.907085
SWI5	BUD4	5.901764
MET18	NOT3	5.901299
NOT3	MET18	5.901299
SGD1	IFH1	5.900089
SGD1	YMR259C	5.897742
MET32	DCG1	5.896971
CLN2	YHM2	5.895326
LSG1	MTR4	5.891477
SDS22	YLR271W	5.889170
YDR034C	GAP1	5.882131
YDR034C	DAL5	5.879538
LSG1	NPA3	5.879302
MET32	YKR033C	5.878354
YPK1	YBR096W	5.875381
YAP1	AAD4	5.871767
MET18	RGR1	5.869719
SPT23	ASK10	5.868866
ASK10	SPT23	5.868866
FKH2	HSH155	5.863270
PPH3	SAS2	5.860818
ZDS2	CTF18	5.850893
MET18	NUP133	5.844319
GAT1	GAP1	5.843092
MET28	MEP1	5.833019
DAL80	DAL7	5.829666
ASG1	STE20	5.806223
STE20	ASG1	5.806223
CLB1	ALK1	5.804974
PPH3	YDR370C	5.802107
BAS1	YGR093W	5.801526
CLN2	CSI2	5.793763
YLR256W	YHR214C-B	5.788560
PPH3	LAS1	5.781085
SLT2	CPR6	5.778314
DAL80	RMD6	5.777919
USV1	KNS1	5.771307
KNS1	USV1	5.771307
STE20	YLR410W	5.769560
CDC5	SFG1	5.768381
MDG1	YGR130C	5.760238
YDR034C	YKR033C	5.759672
MET32	ECM17	5.747763
STB1	ARG80	5.744599
ARG80	STB1	5.744599
FKH2	ASG1	5.743368
ASG1	FKH2	5.743368
PPT1	NOP14	5.739889
BAS1	YIL092W	5.737093
MKS1	OAF3	5.733009
OAF3	MKS1	5.733009
YPK1	PRD1	5.732144
YDR034C	RMD6	5.731972
SLN1	RSA1	5.727812
SNF2	NUP145	5.723891
GAL83	ALG13	5.717378
BCK1	NUP159	5.710757
PPT1	ELP2	5.707934
PPM1	TMS1	5.701161
SNF2	THO2	5.693825
YAP5	DAL2	5.689250
ASG1	MET18	5.688322
MET18	ASG1	5.688322
CKB1	ARC15	5.688047
MGA1	FMP48	5.687243
SPS1	YFL063W	5.683269
ARP7	KIN4	5.677121
IXR1	GAL11	5.675953
BMH2	DOT5	5.675591
HMLALPHA2	VPS20	5.662017
YLL054C	NCE103	5.659966
UGA3	DAL5	5.657454
YDR034C	DAL3	5.656707
ARG81	ASG1	5.654295
ASG1	ARG81	5.654295
MET32	GAP1	5.654167
DAL80	GAP1	5.649129
YLR256W	YBL005W	5.646700
YBL005W	YLR256W	5.646700
SPT2	SLU7	5.646021
ARG81	HSH155	5.644900
BMH2	RPN12	5.642049
CDC36	GPX2	5.638800
MOT2	ABF1	5.636766
BMH1	TDH3	5.633296
STE11	YAP3	5.630665
YAP3	STE11	5.630665
GAL4	DUR1,2	5.623299
TPK1	UBX5	5.618916
LEU3	GDS1	5.617494
BAS1	YDR526C	5.616503
HPC2	YER087C-A	5.614606
HAP4	RIP1	5.613910
SNF2	YSP2	5.611029
BMH1	GPM1	5.605605
BMH1	KAR2	5.601077
LSG1	NOP14	5.599404
GLN3	DAL5	5.598871
RTG3	PDI1	5.598351
YLR256W	YMR051C	5.592070
BAS1	BUD21	5.591021
GCR2	YIL092W	5.588129
BAS1	YGR079W	5.585455
ARG81	RIB4	5.577062
XBP1	SAF1	5.575900
SKN7	SAK1	5.570595
HAP4	NDE1	5.568145
PPH3	YBR271W	5.564132
SGD1	NOG2	5.561988
GAT3	DNF3	5.557638
MET32	YER064C	5.550284
YVH1	PPT1	5.549847
PPT1	YVH1	5.549847
BAS1	FAL1	5.539441
PDR1	PEX1	5.538475
UGA3	DAL2	5.537641
KNS1	SIP5	5.534170
CDC5	CDC20	5.533283
CDC20	CDC5	5.533283
RTG3	HIS5	5.531603
PPM1	PRM8	5.530960
PLP1	COG7	5.529780
BAS1	TPO4	5.529478
YDR034C	DCG1	5.509217
YLR256W	YMR050C	5.508554
MET28	YIR016W	5.507744
XBP1	YIR016W	5.507574
GIS1	YGR243W	5.505775
ETR1	COX5B	5.504939
YDR034C	TAT1	5.500806
CBF1	ABF1	5.500500
YPK1	BCH1	5.496255
ETR1	PGM3	5.493813
YLR256W	YJR028W	5.490614
YLR256W	YJR026W	5.489592
BAS1	HPT1	5.482393
GLN3	YGR125W	5.482322
SPS1	SPS18	5.481862
SGD1	KIN4	5.480940
YLL054C	NGL1	5.479678
ZDS2	IRR1	5.474958
MET32	DAL7	5.473342
ASH1	SCW11	5.470319
MATALPHA2	YGR168C	5.470000
YRR1	YHL010C	5.465041
GCN1	KAP104	5.454247
HIR3	SMC3	5.453975
MET31	YRB1	5.453685
GLN3	DUR3	5.444333
DAL81	SNF5	5.444310
SNF5	DAL81	5.444310
TEC1	YDL129W	5.438830
CDC20	BUD4	5.437419
CST6	ASI2	5.435634
BCK1	NUP145	5.435390
BAS1	PPH3	5.432109
PPH3	BAS1	5.432109
SNF5	HPC2	5.430750
HPC2	SNF5	5.430750
PHD1	NCE103	5.427701
CDC5	CLB1	5.426543
CLB1	CDC5	5.426543
DAL80	YDR034C	5.426396
YDR034C	DAL80	5.426396
YJL103C	SDH2	5.425075
USV1	YGR043C	5.424588
TPK1	PDE1	5.417931
PDE1	TPK1	5.417931
DAL80	MET32	5.413150
MET32	DAL80	5.413150
SKN7	IZH1	5.412454
STE20	DIS3	5.402253
SKN7	LST4	5.402240
SUM1	SPT5	5.401621
CNB1	YKT6	5.399410
CHA4	TGL4	5.392627
HPC2	YGL132W	5.389372
BAS1	NOB1	5.388539
SHO1	ILV1	5.383194
YLR256W	YML039W	5.376482
CIN5	RSA1	5.370539
YJL206C	MVB12	5.370052
CLN2	YHR072W	5.367401
YDR034C	DAL7	5.364573
ETR1	VEL1	5.364188
PPH3	YGR093W	5.364110
YAP6	YDR491C	5.360232
CHA4	BUD5	5.359614
MET18	UBP12	5.359606
GLN3	GAP1	5.359341
LSG1	SHO1	5.358361
SHO1	LSG1	5.358361
YLL054C	ARN1	5.358322
ETR1	YGR111W	5.356958
BAS1	NOG2	5.355243
PUT3	ASG1	5.353483
ASG1	PUT3	5.353483
FHL1	LEU3	5.351117
LEU3	FHL1	5.351117
MKS1	YDR467C	5.351017
SUM1	MRS6	5.350428
CNA1	LAP4	5.349656
SNF2	KIN2	5.348499
NDD1	ECM22	5.348380
ECM22	NDD1	5.348380
GLN3	UGA3	5.336285
UGA3	GLN3	5.336285
GIS1	KIN82	5.335593
KIN82	GIS1	5.335593
CLB1	SWI5	5.334939
SWI5	CLB1	5.334939
NOT3	YBT1	5.333333
HMLALPHA2	MUD1	5.330115
MET32	DAL5	5.328095
DAL80	DCG1	5.327691
CLB1	SFG1	5.325334
THI3	YGL132W	5.320254
YAP6	IZH1	5.319568
HAP4	QCR7	5.318408
SKN7	YDR491C	5.314478
SPL2	VTC3	5.313891
BAS1	YBR271W	5.307001
SAP4	GSY2	5.305779
GPA2	LSB6	5.303226
PPR1	YMR185W	5.302442
TPK2	TPK1	5.301158
TPK1	TPK2	5.301158
PPH3	YGR079W	5.301064
CLB1	YHP1	5.299378
YHP1	CLB1	5.299378
HMLALPHA2	DOS2	5.299097
MAC1	HRT3	5.297534
ARG81	YBR074W	5.295343
YAP5	GAP1	5.294858
GLC8	NYV1	5.292336
PPH3	FCY2	5.292079
UGA3	DAL7	5.288322
ASG1	NUP133	5.287745
ETR1	MRP8	5.285944
SHO1	SIP5	5.283786
SGD1	YMR185W	5.278481
DAL80	DAL1	5.275729
YPK2	AGP2	5.275259
CAD1	TMT1	5.273965
KSP1	YKR096W	5.273444
HAP4	COR1	5.272293
SHO1	ECM33	5.267485
SPL2	PHO5	5.267287
HMLALPHA2	PRP3	5.266974
GLN3	DAL7	5.265193
UGA3	CAN1	5.261380
RAS2	YKL036C	5.260790
ETR1	PBI2	5.260738
MET32	DUR3	5.259834
SUM1	THI3	5.259031
THI3	SUM1	5.259031
LSG1	PHO11	5.258802
HAP4	COX6	5.254363
PPH3	YMR185W	5.253569
SGD1	SAP185	5.252910
SAP185	SGD1	5.252910
SGD1	RET1	5.252777
ARG81	CBF1	5.252015
CBF1	ARG81	5.252015
RTG1	URA1	5.246428
CHD1	VTC2	5.245551
ETR1	YIM1	5.245275
LEU3	SGD1	5.245079
SGD1	LEU3	5.245079
HAA1	SPT23	5.241403
SPT23	HAA1	5.241403
ADR1	OAF1	5.240746
OAF1	ADR1	5.240746
KNS1	KIN82	5.238778
KIN82	KNS1	5.238778
YAP5	MET32	5.232615
MET32	YAP5	5.232615
YPK1	BMH1	5.232317
BMH1	YPK1	5.232317
FHL1	SGD1	5.230747
SGD1	FHL1	5.230747
TPK2	PPM1	5.228188
PPM1	TPK2	5.228188
SAP4	FYV7	5.227758
SGD1	PPR1	5.225973
PPR1	SGD1	5.225973
ZDS2	GIC1	5.225964
CDC5	HOF1	5.225895
YLR256W	YML045W	5.219871
BAS1	IFH1	5.219821
GIS1	COS111	5.213633
HMLALPHA2	YDR067C	5.210631
GIP1	YAR060C	5.209459
SGD1	RCL1	5.209227
CLN2	SCW10	5.207217
USV1	XBP1	5.206834
XBP1	USV1	5.206834
SUM1	KIN2	5.202839
HPC2	ABF1	5.202561
SDS22	RBG1	5.201097
MATALPHA2	NYV1	5.200738
YLR256W	YML040W	5.197763
MET32	BAP3	5.193081
YAP5	GTO1	5.192914
YDR034C	YNL276C	5.192798
YAK1	NVJ1	5.190767
PPT1	TFS1	5.189088
ECM22	YJR085C	5.186905
SGD1	BAS1	5.185115
BAS1	SGD1	5.185115
SDS22	HYM1	5.174844
PPR1	PPM2	5.171916
AFR1	YDL124W	5.170468
MET18	RPB2	5.170285
ELM1	BAP2	5.157527
UGA3	DCG1	5.153324
MET28	GAP1	5.153160
ZDS2	PDC2	5.152649
KIN82	YFL042C	5.149010
RTG3	YGR122W	5.148724
LEU3	RRN3	5.147985
TPK2	RIM11	5.147341
RIM11	TPK2	5.147341
PPR1	SLN1	5.146149
SLN1	PPR1	5.146149
USV1	SIP2	5.141349
SIP2	USV1	5.141349
KNS1	YAK1	5.141219
YAK1	KNS1	5.141219
CST6	YAP1801	5.139011
GCN1	SPT6	5.137990
RIM11	MRP8	5.137070
RIM11	YET1	5.136772
YDR034C	SUL1	5.136767
SNF4	PTC3	5.136629
PTC3	SNF4	5.136629
GIS1	MAL31	5.133260
PPT1	GLY1	5.130455
YAP5	DAL7	5.130360
CLB2	CLB1	5.125104
CLB1	CLB2	5.125104
PPT1	DBP2	5.121326
DAL80	DUR3	5.116404
ASG1	UBP12	5.115396
ARG81	YDR186C	5.112360
CIN5	FCY2	5.111333
HAP4	ATP16	5.110225
ASG1	YKL068W	5.107295
BMH1	HOR2	5.103583
SDS22	IST1	5.101011
MCM1	MOT2	5.096365
MOT2	MCM1	5.096365
YAP1	ADH4	5.095782
HAP4	SDH2	5.090055
MAL33	REG2	5.089311
REG2	MAL33	5.089311
CLB2	ALK1	5.088727
MET18	NUP145	5.087806
CLB5	CLB6	5.086373
CLB6	CLB5	5.086373
SHP1	DDI1	5.085972
CHA4	MBP1	5.085478
MBP1	CHA4	5.085478
PPT1	NOP1	5.083142
ASG1	YBR074W	5.081169
ELM1	CTK2	5.080729
YDR034C	DAL2	5.080466
MATALPHA2	YDR067C	5.076534
MATALPHA1	HOP2	5.075974
SHP1	MRPL19	5.073087
RAS1	TAH18	5.072411
KSP1	SIP5	5.071971
RIM101	UBX2	5.071563
CKA1	ARL1	5.071346
MET31	RHO3	5.069392
CDC5	BUD4	5.067672
YAP3	GAS2	5.061768
YPK1	CPR5	5.056561
GCN1	NUP145	5.051747
PUT3	RPB2	5.051559
CLN2	PRY2	5.048593
YVH1	DBP2	5.043641
BCK1	NUP133	5.040418
MET32	YGR125W	5.039517
PLP1	YGR016W	5.038222
DAL80	VBA1	5.037907
CLN1	SVS1	5.036318
SHP1	ZWF1	5.034387
MET32	MET10	5.034106
FHL1	KIN4	5.033883
ASG1	SET1	5.033415
SET1	ASG1	5.033415
HMLALPHA1	YCL074W	5.033248
WTM1	ADP1	5.032229
CLN2	SVS1	5.031597
STB1	TUF1	5.029147
ETR1	IDH2	5.028083
ETR1	ADP1	5.027836
SGD1	ESF2	5.026893
BAS1	LPP1	5.026102
GCR1	GLN1	5.025277
YAK1	XBP1	5.024859
XBP1	YAK1	5.024859
RIM11	KIN4	5.023148
USV1	ATO2	5.022859
PPH3	SLP1	5.021443
PUT3	UBP12	5.021080
SKN7	PUF4	5.017310
ETR1	RBK1	5.015539
CDC36	MGE1	5.014551
CDC42	ALG9	5.013535
FKH2	NOT3	5.012060
NOT3	FKH2	5.012060
CDC26	YCL049C	5.011783
ZDS2	PDS5	5.011100
HAP5	PHO23	5.011051
MET28	RMD6	5.010890
YVH1	LSG1	5.009522
LSG1	YVH1	5.009522
UGA3	RMD6	5.007399
CDC20	YIL158W	5.005078
USV1	TPK1	5.003253
TPK1	USV1	5.003253
YFL052W	MAL33	5.003042
MAL33	YFL052W	5.003042
HIR3	BNI4	5.001333
KIN82	UBP9	4.999313
YPR013C	YBL029W	4.997683
WTM2	LSB1	4.995644
ZDS2	RDH54	4.994773
CLB2	SWI5	4.994013
SWI5	CLB2	4.994013
IXR1	FLO8	4.992562
FLO8	IXR1	4.992562
BAS1	RBA50	4.990315
LSG1	ELP2	4.990248
HSF1	MDR1	4.990139
BAS1	YNL254C	4.989969
CNB1	PRE3	4.988867
PUT3	SAK1	4.988801
PLP1	XRS2	4.988499
HMLALPHA2	DID4	4.986610
MATALPHA2	GFD1	4.984764
CLB6	VMA21	4.980599
SLT2	ENT3	4.978211
ARG80	GRX2	4.975711
GCR2	BCK2	4.974800
BCK2	GCR2	4.974800
PKH1	YGR130C	4.974648
USV1	GCY1	4.973898
CMK1	MRP8	4.968280
LEU3	ASG1	4.966476
ASG1	LEU3	4.966476
GCN1	NUP159	4.966119
YAP6	AUR1	4.966104
YPK2	GSY2	4.965313
RAS1	SNL1	4.964240
RIM11	GSY2	4.963497
USV1	YAK1	4.963406
YAK1	USV1	4.963406
ARG81	OAF3	4.963148
OAF3	ARG81	4.963148
BMH1	MPD1	4.961441
CDC5	YHP1	4.961146
YHP1	CDC5	4.961146
ASG1	NAM7	4.960403
USV1	KIN82	4.959971
KIN82	USV1	4.959971
NOT3	NUP133	4.959074
KIN82	MEF2	4.958366
SPS1	YDL129W	4.956692
INO4	PEP12	4.955019
TEA1	KIN4	4.955005
BCK1	MET18	4.953218
MET18	BCK1	4.953218
PPH3	TPO4	4.951327
YAP1	AAD16	4.950286
RHO2	YNL089C	4.949203
RCK2	YLR287C	4.943825
HMLALPHA2	YDR199W	4.943265
FKH1	ALK2	4.943079
YDR034C	CAN1	4.942339
BMH1	ARC15	4.941976
MET32	YIL163C	4.937110
WTM1	SPO75	4.937043
DAL80	BAP3	4.936490
SAP4	PAM1	4.935676
PAM1	SAP4	4.935676
MET32	SER3	4.933926
PPT1	PHO11	4.933365
TPK1	IKS1	4.932098
SGD1	RSA1	4.931774
ATG1	DOA4	4.931269
YAP1	YBR047W	4.931212
RIM11	YLL023C	4.930610
SAP4	SAC6	4.929392
DAL81	YCK1	4.924538
TPK1	YGR043C	4.924061
HCM1	POM152	4.923381
NOT3	NUP159	4.922907
PPR1	YDR526C	4.921129
MET18	MTR10	4.918616
GZF3	TOF2	4.916796
SAP4	PPH3	4.916187
PPH3	SAP4	4.916187
GPA2	NRG2	4.914855
NRG2	GPA2	4.914855
SPS1	YER187W	4.912872
KSP1	IML2	4.912864
BCK1	STE20	4.910344
STE20	BCK1	4.910344
CST6	YHL010C	4.910119
HMLALPHA2	YDR357C	4.908616
MET32	YIL165C	4.908612
GAT1	YBR147W	4.906781
RIM11	KIN82	4.906272
KIN82	RIM11	4.906272
YRR1	ATG1	4.904473
ATG1	YRR1	4.904473
CNA1	YHR072W	4.903717
RAS2	ABP1	4.900246
DAL80	DAL5	4.899532
FZF1	PEX10	4.899230
SGD1	GSY2	4.898108
GAT1	YER064C	4.894465
SGD1	NAN1	4.893128
RRD2	DSD1	4.891462
ARP9	SRP68	4.890545
YAP5	YKR033C	4.890197
YRR1	HSV2	4.889462
RRD2	YDR203W	4.888267
YLR256W	YMR045C	4.881904
BAS1	FAP1	4.881631
KNS1	AGP2	4.881239
MET32	SER33	4.880861
CAD1	MTG1	4.880294
SWI4	BUD2	4.877666
SGD1	ACN9	4.876956
SUM1	TCB3	4.875661
CMK2	SRL3	4.874804
PPT1	DPH2	4.872929
OAF3	PDC2	4.871987
STE20	NUP145	4.871580
RDI1	CTS2	4.870894
YPK1	MPD1	4.870346
KIN82	YML108W	4.870131
STE5	BCH1	4.865428
HCM1	NAM7	4.864114
GIS1	TMA46	4.862872
PLP2	GIM5	4.861183
ARG80	AKR2	4.861125
PPM1	RBG1	4.860714
YVH1	ELP2	4.859985
RIM11	YDL124W	4.859790
GLC8	VBA4	4.858645
FKH2	LEU3	4.858064
LEU3	FKH2	4.858064
YAP1	AAD3	4.856055
YVH1	YBR271W	4.855829
YPK2	YML100W	4.854029
PLP2	MGE1	4.851835
SGD1	MTR4	4.851537
MET32	DAL1	4.850762
UGA3	THI3	4.850738
THI3	UGA3	4.850738
SLT2	CRG1	4.850245
YPK1	YJL171C	4.850201
HAP4	PET9	4.849201
BMH1	CPR5	4.848679
CST6	YDR203W	4.848343
GLC8	YOR215C	4.847212
SGD1	URK1	4.847136
MATALPHA2	VPS20	4.846980
CLN1	SFG1	4.846471
NOT3	RPB2	4.845798
STE2	BAR1	4.844733
YAK1	SAF1	4.844527
BAS1	FYV7	4.842793
USV1	SHO1	4.841744
SHO1	USV1	4.841744
PPT1	SHM1	4.838698
OAF3	YGR125W	4.837636
PPT1	YOL092W	4.837219
PPT1	NAN1	4.837204
DAL80	YAP5	4.836351
YAP5	DAL80	4.836351
CST6	YJU3	4.835485
ASF2	FRA1	4.832366
USV1	GIS1	4.831799
GIS1	USV1	4.831799
SGD1	YCP4	4.830709
SLT2	HSP82	4.830301
ASG1	PDC2	4.829838
SLT2	GSP2	4.825412
WTM1	PGM3	4.825107
GCN1	SFB3	4.824823
RRD2	RAV2	4.822205
LSG1	TRM13	4.822061
SHO1	RNH202	4.819736
HAP4	YGR243W	4.819481
UGA3	YKR033C	4.819242
GLC8	PEX14	4.818641
BAS1	FCY2	4.817440
STB1	YHR127W	4.816188
YJL103C	COS111	4.815788
PPT1	ILV3	4.815542
STE4	MGE1	4.812982
SGD1	SDS22	4.811329
SDS22	SGD1	4.811329
SGD1	LAP4	4.809363
SGD1	PRM8	4.808738
GAT2	YAK1	4.808354
YAK1	GAT2	4.808354
SAP4	YLR257W	4.808254
ELM1	PZF1	4.807903
YLL054C	LAS1	4.806637
RIM11	ETR1	4.805651
ETR1	RIM11	4.805651
SHO1	MAP1	4.803938
BAS1	NOP14	4.803152
XBP1	SDP1	4.803057
RME1	YSA1	4.801410
CKA1	SEC66	4.799624
YRR1	DOA4	4.796250
USV1	TFS1	4.795817
BCK1	CLU1	4.794957
CMK2	YLR257W	4.793302
SGD1	RIO1	4.788218
PPR1	MAE1	4.787168
MAL33	COS111	4.787084
RME1	COX5B	4.785617
SLT2	YLR217W	4.785489
RRD2	YOR352W	4.785101
CDC42	TOM20	4.781303
LEU3	BAS1	4.781143
BAS1	LEU3	4.781143
DAL80	BAP2	4.780406
HMLALPHA2	SLU7	4.779774
BMH2	AIP1	4.778725
MATALPHA2	VPS71	4.778512
KNS1	GIS1	4.778078
GIS1	KNS1	4.778078
CDC5	SWI5	4.777394
SWI5	CDC5	4.777394
GIS1	ATO2	4.777348
SDS22	MRP8	4.776431
RIM11	YER067W	4.775535
MDG1	TFS1	4.773161
CMK2	YET1	4.771556
PPT1	NAM7	4.769021
MATALPHA2	TID3	4.768557
TOS8	PAU15	4.768189
SGD1	FYV7	4.767541
AFR1	MRP8	4.766224
SDS22	YMR173W	4.764966
SDS22	TRM112	4.762711
GCN1	RPB2	4.762094
MET18	BUD2	4.760988
MTH1	MAL31	4.760744
TOR1	TFS1	4.760622
YDR034C	TAT2	4.756547
YAP3	DOS2	4.755236
MIG1	SCW10	4.753986
CST6	NSG2	4.752146
CDC5	YHM2	4.751478
ETR1	ACO1	4.751477
PLP1	PET54	4.751194
HAL9	MNR2	4.750483
XBP1	HIS1	4.749919
MET32	SUL1	4.748765
SLN1	ASG1	4.745084
ASG1	SLN1	4.745084
HAP4	MAL31	4.745072
SWI5	TOF2	4.743484
HCM1	NUP159	4.743403
GAL83	SHP1	4.743314
SHP1	GAL83	4.743314
SGD1	NOB1	4.742885
TEA1	WAR1	4.742387
WAR1	TEA1	4.742387
SGD1	YDR526C	4.742030
CST6	YLR392C	4.741673
TPK2	IKS1	4.740595
RAS2	PYK2	4.740388
BMH2	YMR173W	4.738817
PPR1	RSA1	4.738523
STE11	YMR31	4.737686
ASG1	FCY2	4.736702
DAL80	TAT1	4.735527
HCM1	GIC1	4.734396
SKN7	LAP4	4.734161
HIR2	TFB2	4.733442
NRG2	PAU5	4.733305
CDC20	ALK1	4.733111
FKH2	ZDS2	4.732159
ZDS2	FKH2	4.732159
CST6	ELP2	4.730543
ARG80	AHP1	4.729567
CAD1	YDR131C	4.729030
GIS1	AGP2	4.728873
CLB6	MCD1	4.728126
ARP7	CKB1	4.725029
CKB1	ARP7	4.725029
FZF1	YBL029W	4.723522
MET32	CAN1	4.723311
RIM11	TMA46	4.723023
PKH1	TFS1	4.722421
CKA1	GLO3	4.722234
PPT1	YDR161W	4.722087
MTH1	SDH2	4.720966
SHO1	AUR1	4.720559
OPI1	PDR5	4.719531
MDG1	CMK1	4.718993
CMK1	MDG1	4.718993
CDC37	PBN1	4.718179
ZDS1	YDL109C	4.717318
USV1	PAI3	4.716751
SWI5	SHE1	4.716306
LSG1	PHO12	4.716018
RDI1	PAA1	4.714966
UGA3	BAP2	4.714953
SAP4	SLP1	4.714146
PAM1	HEM15	4.713877
OAF3	YSH1	4.713124
KNS1	TPK1	4.713122
TPK1	KNS1	4.713122
AFR1	YET1	4.712015
XBP1	SIP2	4.710087
SIP2	XBP1	4.710087
BMH1	LSB1	4.709073
RFX1	PTK2	4.708520
LEU3	FCY2	4.708515
CLN2	CLN1	4.708295
CLN1	CLN2	4.708295
CNB1	SNX3	4.707081
LSG1	YDR161W	4.706493
YPK2	YER067W	4.705933
PPT1	SAM1	4.705863
SKN7	YER060W	4.703896
CNB1	RBL2	4.703031
BAS1	PYK2	4.701888
MET18	POM152	4.701819
SGD1	NUG1	4.700964
NOT3	KAP104	4.699988
PAM1	AIP1	4.699505
GLN3	DCG1	4.699414
ASF2	RAD54	4.698896
DAL80	YER064C	4.698704
GLN3	STN1	4.697015
SHP1	YCP4	4.695747
STE5	PRD1	4.695356
CLN2	SIM1	4.694977
PPT1	AUR1	4.694666
LSG1	NAN1	4.693615
CUP2	YGL165C	4.692684
GZF3	YER064C	4.690621
PUT3	MET18	4.686930
MET18	PUT3	4.686930
PPT1	SAF1	4.685875
SYG1	SKN7	4.685799
SKN7	SYG1	4.685799
XBP1	TFS1	4.685493
MET32	YLR053C	4.684464
ETR1	TFS1	4.682276
CDC20	SWI5	4.682158
SWI5	CDC20	4.682158
KNS1	PDE1	4.681738
PDE1	KNS1	4.681738
KNS1	SSS1	4.681632
LSG1	RBG1	4.681295
PLP2	ARL1	4.679808
PAM1	YNL045W	4.677213
PPH3	RBA50	4.677142
YVH1	YIR007W	4.677037
UGA3	GAP1	4.674094
CDC42	YGL132W	4.673999
USV1	SAF1	4.672278
BMH2	ARC15	4.671772
SWI3	ORC2	4.671699
TOR1	CAR2	4.671523
MET32	TAT1	4.671056
THI2	SPT6	4.670652
OAF3	SRO77	4.668962
PPH3	YDR396W	4.668948
GAC1	SDH2	4.668676
SNF2	RKR1	4.667587
PPH3	YIL092W	4.667524
THI3	SAP1	4.666716
CLB2	HOF1	4.665544
PLP1	MRPL25	4.665382
KIN82	YPS5	4.665135
MF(ALPHA)2	YGR016W	4.664772
SHO1	VTC1	4.662046
USV1	RSR1	4.661469
RAS1	AGP2	4.661313
UGA3	YER064C	4.660729
SGD1	GDS1	4.660643
HAP4	ACH1	4.659940
ASG1	YMR259C	4.659304
BCY1	TFS1	4.658469
LSG1	RPL13B	4.657865
TOS8	YKL123W	4.657549
KIN82	YGR205W	4.656557
ATG1	YHL010C	4.655234
WTM1	ACO1	4.654960
SGD1	ZWF1	4.654327
MET31	YHR127W	4.654133
LSG1	YOR051C	4.653493
YPK2	KIN82	4.652739
KIN82	YPK2	4.652739
ETR1	PHR1	4.651021
PPH3	SAS5	4.650028
TPK2	RRD2	4.646764
RRD2	TPK2	4.646764
HMLALPHA2	YGR016W	4.643260
BCY1	UBX7	4.640986
PPT1	FAS2	4.640057
PPH3	PTK2	4.639983
KIN82	NDI1	4.639524
CNB1	ACP1	4.639323
YVH1	TFS1	4.638090
PUT3	KIN2	4.637897
RDI1	END3	4.636812
TPK2	YOR292C	4.635557
OAF3	CCW12	4.634310
FKH2	ARG81	4.632651
ARG81	FKH2	4.632651
TOS8	SHU2	4.632197
TPK1	MRP8	4.631888
PPT1	MNL1	4.630131
CLB2	KAP122	4.629616
USV1	YIL087C	4.628339
SPT2	SUB1	4.627854
SNF11	ERP6	4.627103
YPK1	RPN9	4.626999
SGD1	LPP1	4.626582
ZDS2	OAF3	4.624356
OAF3	ZDS2	4.624356
ISW2	FLO8	4.623455
FLO8	ISW2	4.623455
TPK1	KIN1	4.622956
PPM1	CRG1	4.622905
GCN1	YBT1	4.622181
RAS1	RRP4	4.621035
FKH2	PDC2	4.620898
SPL2	PHO86	4.618757
WTM2	AIP1	4.618622
FLO8	HOS4	4.618565
STE7	BYE1	4.617833
SGD1	MAK21	4.617591
GAL83	YBR137W	4.616058
LEU3	SLN1	4.614881
SLN1	LEU3	4.614881
MKS1	PCL6	4.614830
SGD1	YNL134C	4.614048
YAK1	SDP1	4.613876
ISW2	YSP2	4.612757
RAS2	YDR491C	4.608675
CAD1	PCL6	4.608425
RAS2	SHP1	4.607868
SHP1	RAS2	4.607868
GCN4	TOS1	4.606988
MATALPHA1	YCL074W	4.606846
GPA2	YLR164W	4.606540
SGD1	YEL048C	4.606523
CMK1	STF2	4.605958
HAP4	CYT1	4.605562
ETR1	LAP4	4.604209
RFX1	PPH3	4.603255
PPH3	RFX1	4.603255
USV1	SIP5	4.602817
SKN7	DIS3	4.602603
MATALPHA2	YDR199W	4.602576
PLP2	DOT6	4.602500
HMLALPHA2	IST1	4.599853
GCR2	MST1	4.599020
BMH1	UBC4	4.598221
RFX1	NCB2	4.596279
CDC42	CUP5	4.595985
